# Supplementary material for: Bats, Primates, and the Evolutionary Origins and Diversification of Mammalian Gammaherpesviruses
Source: mBio. 2016 Nov 8;7(6):e01425-16. doi: 10.1128/mBio.01425-16 (PMC5101351; doi:10.1128/mBio.01425-16)
Supplement: Data Set S1 — gB amino acid alignment. Download [file mbo005163037sd1.txt]

81 564
ALC_HV1 FRVCSASNIGDIFRFQTSHSCPNTKDKEHNEGILLIFKENIVPYVFKVRKYRKIVTTSTIYNGIYADAVTNQHVFSKSVPIYETRRMDTIYQCYNSLDVTVGGNLLVYTDNDGSNMTVDLQPVDGLSNSVRRYHSQPEIHAEPGWLLGGYRRRTTVNCEVTETDAVLGKHVCLNNTIESELKSRLAKVNDTHSPNGTAQYYLTNGGLLLVWQPLVQQKLLDLLTQIQFAYDTLRAQINNVLEELSRAWCREQHRASLMWNELSKINPTSVMSSIYGRPVSAKRIGDVISVSHCVVVDQDSVSLHRSMRVCYSRPPVTFKFINDSHLYKGQLGVNNEILLTTTAVEICHENTEHYFQGGNNMYFYKNYRHVKTMPVGDVATLDTFMVLNLTLVENIDFQVIELYSREEKRMSTAFDIETMFREYNYYTQRVTGLRRDLTD-LATNRNQFVDAFGSLMDDLGVVGKTVLNAVSSVATLFSSIVSGIINFIKNPFGGMLLFGLIAAVVITVILLNRKAKRFAQNPVQMIYPDIKPISKHELDRIMLAMHDYHAWLNKAKNVLRRRGY
APSY_RHV1 -------------------------------------------------------------------------------------------------------------------------------------------------------------------------------------------------------------------------------------------------------------------------NPTSVMSAIYGKPVAARYVGDAISVTDCIYVDQSSVNIHQSLRLCYSRPRVTFKFINSTDLLTGQLGPRKEILLSNTNIETCKDESEHYFIVGDQIYYYKNYIFEEKLNLSSIATLDTFIALNISFIENIDFKTVELYSSAERKLASVFDIESMFREYNYYTYSLAGIKKDLDNTIDYNRDRLVQDLSDMMADLGGIGRSVVNVVSTVVTFFSSIVTGFIKFFTNPLGGIFILLIIGGIIFLVVVLNRRNSQFHDAPIKMLYPSVEAIDKEEIRRILLGMHQVHQLWQRTTEIRNRRGY
ATE_HV3 YRVCSASTTGELFRFNLDRACPSTEDKVHREGILLVYKKNIVPHIFKVRRYKKIATSVRIFNGWSREAITNKWELSRAVPKYEINLMDKNYQCHNCMQIEVNGLLNSYCDRDGNNKTVDLKPVDGLTGAITRYVSQPKIFADAGWLWGTYKTRTTVNCEIVEMFAFSSEYSCLMSDINSTLTDKIGRVNNTHVPNGTAQYFKTEGGMILVWQPLTAIELEELLAQIQYAYDKLRQSINNVLEELAITWCREQVRQTMIWYEIAKINPTSVMTAIYGKPVSAKALGDVISVTECINVDQTSVSIHKSLKTCYSRPPVTFKFVNSSQLFKGQLGARNEILLSESLVENCHQNAEHFFTAKNETYHFKNYLHVETLPLTNISTLDTFLALNLTFIENIDFKAVELYSSGERKLANVFDLETMFREYNYYAQSISGLRKDFDNSQRNNRDRIIQDFSEILADLGSIGKVIVNIASSAFSLFGGIVTGILNFIKNPLGGMLTFLLVGAIIILVILLVRRTNNMSQAPIRMIYPDIEPTEPEVIKQILLGMHNMQQFLKRATDFLRKRGY
BABA_RHV1 --------------------------------------------------------------------------------------------------------------------------------------------------------------------------------------------------------------------------------------------------------------------------PPRVMTAIYGRPVTAKMVGDAFMVSECINVDQSSVSIHKSMKTCYSRPLVTFRFVNSTTVFRGQLGTRNEILLTDTHVETCKASAEHYFFVKNETYYYKDYAYVKTLNINNISTLDTFLALNLTFIENIDFKVVQLYSDKERRLAGALDLETMLREYNYYTHKVAGLREDLDNTIDLNRDRLIRDLSDMISDLGNIGKVVVNTVSGIVTVAGSIVGGFIKFFTNPLGGITIILLLGVVVFVVFMLSKRTNSMYSAPIKMIYPEIEPATNEEVKRILLGMHELQQVFQRLGDLRFRGGY
BAIN_RHV4 -------------------------------------------------------------------------------------------------------------------------------------------------------------------------------------------------------------------------------------------------------------------------------SAIYGKPVSAKFVGDAISVTDCIYVDQTSVNIHQSLKFCYSRPRVTFKFLNSTDLLTGQLGPRKEILLSNTNIESCKDDSEHYFIVGNEIYYYKNYVFANKLNLSAINTLDTFIALNISFIENIDFKTVELYSSSERRLANVLDIETMFREYNYYTQSLAGLKKDLDNTIDYNRDRLVQDLSDMMADLGDIGRSVVNVVSSVVTVFSSIVTGFIKFFTNPLGGIFILLIIAGIIFLVIVMNRRNSQFNDAPIKMLYPSVEPIDHDEIKRILLGMHQVHQFFSRAGSLRNRKGY
BASA_RHV1 -------------------------------------------------------------------------------------------------------------------------------------------------------------------------------------------------------------------------------------------------------------------------------SAIYGRPVSAKSLGDVVSVSECVSVDQSSVSIHMSLRTCYSRPPVTFKFLNGTTVFVGQLGMRNEIMLTTNVVETCQEGSLIYIQAGQMLHVYKDYLHTYSVPLSNISTLDTFIALNTSFIENINFQVVDLYSRRERASSNVFDMETMLREYNYYTQRIRGIRRDLDNSLENNRDRVVESFGAIMEDLGTIGKTVVNAASSVVTFLGSLVTGFVNFVKHPLGGFLIICLIVAVVVILFMINRKTNAMFGAPIKMYYPEVERLSDAELNRILLSMHLRQQWFDRMRQLRLRKGY
BOS_HV4 YRVCSASSSGELFRFDLDQTCPDTKDKKHVEGILLVLKKNIVPYIFKVRKYRKIATSVTVYRGWSQAAVTNRDDISRAIPYNEISMIDRTYHCFSAMATVINGILNTYIDRDSENKSVPLQPVAGLTENINRYFSQPLIYAEPGWFPGIYRVRTTVNCEVVDMYANTEILNCMNSTINETLEETVKKFNKSHIRDGEVKYYKTNGGLFLIWQAMKPLNLSESTAQVQYAYDHLRTSMNHILEELTKTWCREQKKDNLMWYELSKINPVSVMAAIYGKPVAVKAMGDAFMVSECINVDQASVNIHKSMRTCYSRPLVTFKFVNSTATFRGQLGTRNEILLTNTHVETCRPTADHYFFVKNMTHYFKDYKFVKTMDTNNISTLDTFLTLNLTFIDNIDFKTVELYSETERKMASALDLETMFREYNYYTQKLASLREDLDNTIDLNRDRLVKDLSEMMADLGDIGKVVVNTFSGIVTVFGSIVGGFVSFFTNPIGGVTIILLLIVVVFVVFIVSRRTNNMNEAPIKMIYPNIDPLPGEEIKRILLGMHQLQQLFQLLGDLLRRRGY
BOS_HV6 YRVCSASATGDIFRFDTTHTCPDTHNKQHNEGILLVYKENLIPYMFQVRKYKKIVTTSTVYNGIYSDTITNQHVFYKSVPEYEYKRMDTLYQCYNSMQLTVAGNLYTYTDRDGSNITVDLNPVDGLTSSVRRYCSQPDVYTDPGWFWGSYRRRTTVNCEITDMQAFDKKFPCLKESIEHEMSLRLQKVNNTHQKSGQVEYYKTDGGLILVWQSLVQQQLVDLLAQIQYAYDSLRTQINNVLEELSRAWCREQQRATLMWNELIKINPTSVMTSIYGKPVSAKRLGDAISVSQCVVVDQSSVSLHKSMRQCYSRPLVKFKFLNDTNVYRGQLGVSNEILLTTSAVEACHDGAEHYFQGGAHMYKYKNYEHTETIPLSAVSTLNTFIVLNLTLLENIDFHVIELYSREEKRLSSVFDIETMFREYNYYTHRMSGIKKDLND-LATNRNQFIDVFGSLMDDLGGIGKTVINAVSGVATMFESIVTGIVNFIKNPFGGMLVFGLIIVVIIIVFMLNRKARNFEQDPVKVIYPDIQPISKEELDKIMLAMHDYYQLWDKAKNVVRRKGY
BOS_LHV -------------------------------------------------------------------------------------------------------------------------------------------------------------------------------------------------------------------------------------------------------------------------------TSIYGKPVSAKRLGDAISVSQCVVVDQSSVSLHKSMRQCYSRPLVTFKFLNDTNVYRGQLGVSNEILLTTSAVEACHDGAEHYFQGGAHMYKYKNYEHTETIPLSAVSTLNTFIVLNLTLLENIDFHVIELYSREEKRLSSVFDIETMFREYNYYTHRMSGIKKDLND-LATNRNQFIDVFGSLMDDLGGIGKTVINAVSGVATMFESIVTGIVNFIKNPFGGMLVFGLIIVVIIIVFMLNRKARNFEQDPVKVIYPDIQPISKEELDKIMLAMHDYYQLWDKAKNVVRRKGY
CAL_HV3 FRVCEMNNHGDIFRFATRISCPNFNLQEHTEGILIVFKDNIIPYTFNVRAYTKVVTTVTVYNGWYADAVTNAHEERYSVPDYELENMDTLYQCYNSVRMVKAGVERVYVDRDDKNITVNLRPASGISTGVRRYNSQPDLYDDPGWMVWTYRRRTTVNCMITDMQALPDQFKCIEQQVNKTITEQFAKLSNKYDRDAEIQYFRTAGGLLLAWLPVTPKSLITATAQIQFAYDSLRSQINRMLGDLASAWCQEQRRQNMVLNELTKINPTTVMTGVYGYPVAAKRIGDVISVSRCVPVEQESVSLRKSMRVCYTRPLVSFSFPNDSKTYEGQLGQFNEILLTKKMVENCQDTCQHYFQSGNEMHVFRDYQHFKTIPVEDVATLQTFITLNTSFITNIDFQTLELYSRDERRASNVFDIEGIFREYNFQTQNIANLRRDLDNAISNNRNQFVDGLGELTDSLGAVGQAITNIVSSVGGLFSSLISGFISFFKNPFGGVLILAGIVAVIFLVIFLVRQNRTIAQQPVQFLYPEIQPISKQQLDAIMLALYEQTALPSRALERLRKKGL
CAP_HV2 -------------------------------------------------------------------------------------------------------------------------------------------------------------------------------------------------------------------------------------------------------------------------------SSIYGRPVSAKRIGDVISVSHCVVVDQQSVSLHRNMRVCYSRPPVTFKFINDSHLYKGQLGVNNEILLTTTALEVCHENTEHYFQGGDNMYFYKNYRHVKTMPVTDVATLDTFIVLNLTLVENIDFQVIELYSREEKRMSTVFDIETMFREYNYYTQRVTGLRRDLTD-IKSNRNQFVDAFGSLMDDLGVVGKTVVNVVSSIATLFSSIVTGLINFIKNPFGGMLLFGLLAAVVVMVILMRRRAASFAQNPVQMIYPDIQPISKQELDRIMLAMHDYHQWLDKAKNVLRKRGY
CRO_GHV1 -------------------------------------------------------------------------------------------------------------------------------------------------------------------------------------------------------------------------------------------------------------------------------SAILGRPVSAKLIGDVVMISDCISVDQSSVFIHKNLRVCYTRPVVGFKFVNGSELFAGQLGPRNEIFLSTSMVEVCQHSCEHYFQGGNYMYKYKDYAYVETINITDVPTLHTMITLNLSLVENIDFKVIELYSKGERKQANVFDIETMFREYNYYTQNLYGLRKDLDDSIHEGRDSFIQTLGDLMQDLGTFGQVVVNVASGVFSLFGGIISGVISFLKNPFGGVFTLGLIIAGVIIVYLFITRSRDVYQAPIRMIYPDVDPLGQDQVRSILLGMHNFQQLFTRVRDLRRRRNY
CYSP_70 -----------------------------------------------------------------------------------------------------------------------------------------------------------------------------------------------------------------------------------------------------------------------RFNPTSVMTSIYGKPVSAKRLGDAISVSQCVVVDQSSVSLHKSMRQCYSRPLVTFKFLNDTNVYRGQLGVSNEILLTTSAVEACHDGAEHYFQGGAHMYKYKNYEHTETIPLSAVSTLNTFIVLNLTLLENIDFHVIELYSREEKRLSSVFDIETMFREYTYYT-----------------------------------------------------------------------------------------------------------------------------------------
DR_MOR4 ----------------------------------------------------------------------------------------------------------------------------------------------------------------------------------------------------------------------------------------------QVSDEYVKAWCREQQREALMGRELSKNNPTRGMTAIYGRPVSAKFVGNTLSVTQCINVDQGSVNIHKSLKTCYSGPPVPFKFLNSSTLFRGQLGPRNEKLRTSNHVEACRDTAEHYFIAKNEANNCEDYVFVQKLGGAEILTLDTFIKLYFSFIEKIDFLVIA-------------------------------------------------------------------------------------------------------------------------------------------------------------------
DIBI_GHV --------------------------------------------------------------------------------------------------------------------------------------------------------------------------------------------------------------------------------------------------------------------------PPRVMSAIYGKPVAVKAVGDAFMVSECINVDQKSVNVHKSMRTCYSRPLVTFKFVNSTSTFRGQLGTRNEILLINTHVEACRPTADHYFFIQNQTYYFKDYKFVTAINPNNISTLNTFLTLNLTFIDNVDFQTVELYSEEERRMSGALDLETMFREYNYYTHKLAGLREDLDNTIDLNRDRLIRDISEIMADLGNIGKVAVNTISGVVTVFGSIVGGFVSFFTNPLGGMSVILLLIVVVIVVFMVSRRTNSMSEAPIKMIYPNIDPLPGDEIKRILLGMHQLQQFFQLLGDLLRRRGY
DIEC_SD12 ------------------------------------------------------------------------------------------------------------------------------------------------------------------------------------------------------------------------------------------------------------------------------------------FVGDAILVTQCIDVDQNSVNIHKSLKTCYSRPPVTFKFLNSSTLFRGQLGPRNEILLTSNHVETCQDNAEHYFIAKNETYYFKDYTYVKTLNVTDILTLDTFITLNISFIENIDFKVIELYTAAEKKLSNVFDLETMFRE----------------------------------------------------------------------------------------------------------------------------------------------
ELMA_GHV1 -------------------------------------------------------------------------------------------------------------------------------------------------------------------------------------------------------------------------------------------------------------------------------TSIYGYPVSARRLGDVISVSSCVQLDQNSVSLHKSMRICYSRPPVTFRFVNDSRTMVGQLGTLNEILLSTTYTENCHENAIHYFQTGGHIYVYENYIHVKTLNVTDIGTLDTFIALNISLVESIDFQVIEIYSKQE-RVANVFDLETMFREYNFYQSRISGIRKDLENTKSNNQNVLVSSLGELMDDLGSVGKVLVNAVSSVGTLFSTVVNGFISFFKNPLGGMLTIVLIGGTVFLVISNVRKQKSFQQNPVGVIYPKIETMDSKDMDTLMFNLYQHQQLFHSLQDTLRRR-Y
EPSE_RHV1 -------------------------------------------------------------------------------------------------------------------------------------------------------------------------------------------------------------------------------------------------------------------------------SALYNRPVSAKHMGDVISVTQCVDVDQRSVSLYSTLFVCYSRPLVSFKFVNGSTVFTGQLGPRNEILLSTSLVEQCQPKSEHYFQAGDQLHIFRDYLHVGTKPVKNISTLDTFIALNLTFIENIDFQVVELYSKEEKRMSNVFDIETMFREYNYYTHKLSGIRKDLDNSLENNRDAIIHAFSNILEDLGNIGHVVVNIASSVVGLFGSIVTGFINFIKNPFGGMLMIGLIIGVVVLVLYLSRRTNQMYSAPIRMMFPDVDPIDDDQLQSILLAMHNLQQPIGAAVVLRNRFGY
EQ_HV2 FRVCGASPTGEIFRFPLEESCPNTEDKDHIEGIALIYKTNIVPYVFNVRKYRKIMTSTTIYKGWSEDAITNQHTRSYAVPLYEVQMMDHYYQCFSAVQVNEGGHVNTYYDRDGWNETAFLKPADGLTSSITRYQSQPEVYATPRNLLWSYTTRTTVNCEVTEMSAFNETFKCIWNNTQEEIQKKLKEVEKTHRPNGTAKVYKTTGNLYIVWQPLIQIDLLDAASQVQFAYDNLRKSINRVLGELSRAWCREQYRASLMWYELSKINPTSVMSAIYGRPVSAKLIGDVVSVSDCISVDQKSVFVHKNMKVCYTRPVVGFKFINGSELFAGQLGPRNEIVLSTSQVEVCQHSCEHYFQAGNQMYKYKDYYYVSTLNLTDIPTLHTMITLNLSLVENIDFKVIELYSKTEKRLSNVFDIETMFREYNYYTQNLNGLRKDLDDSIDHGRDSFIQTLGDIMQDLGTIGKVVVNVASGVFSLFGSIVSGVISFFKNPFGGMLLIVLIIAGVVVVYLFMTRSRSIYSAPIRMLYPGVEPVSEDQIRNILMGMHQFQQLFEVIRDVLRRRGY
EQ_HV5 FRVCGASPTGEIFRFPLEENCPNTEDKEHVEGILLIYKTNIVPYIFNVRKYRKLVTSTTIYKGWSQDAITNQYTSSFAMPLWEARLVDYNYECYNGIQVTENGHLTTYVDRDGYNESVRLVPADGLTSSIRRYHSQPELYVTPRNLLWSYTTRTTVNCEVIDMTAFNTTYQCAWQDIEGEIQKRFDPVSKTHARNGSVQIYKTSGNLYVVWQPLVQLDLLAATSQVQFAYDQLRKSINRVLEQLSRVWCQNQYRASLMWYELSKINPTSVMSAIYGRPVSAKLVGDVVQISDCITVDQESVFVHRNLRVCYTRPVVGFKFVNGSELFVGQLGARNEILLSTNLVEVCQHSCEHYFQGGNHIYKYKNYEYVSTMNLTDVPTLHTMITLNLSLVENVDFQVIQLYSQKEKKLSNVFDIETMFREYNYYTQNLKGLRKDLDDSIHDGRDSFIQFLGDLVQDLGPVGDVIVNVASGVFSLFGSIVSGVISFLKNPFGGILTIALIVGGIIVLYLFITRSRTVYQAPIRMLYPEVDPIPEDQVRSILLAMHQFQQIFDTIREILRRRGY
EQZ_GHV1 --------------------------------------------------------------------------------------------------------------------------------------------------------------------------------------------------------------------------------------------------------------------------PTRVMSAILGRPVSAKLIGDVVQVSDCIAVDQKSVFVHRNLRVCYTRPVVGFKFVNGSELFAGQLGPRNEILLSTNLVEVCQHSCEHYFQGGNYIYKYKNYQYVETLNLTEVPTLHTMITLNLSLVENIDFKVIELYSKGEKKRANVFDIETMFREYNYYTQNLYGLRKDLDDTMHDGHDSFVQTLGDLMQDLGTIGQVVVNVASGVFSLFGSIVSGVIGFLKNPFGGMLVLVLIGAGVIILYLFITRSRSVYQAPIRMIYPEVDPIGDDQVRSILLAMHQFQQFFERVRDLRRRRGY
FECA_GHV1 FRVCSASTVGEIFRFPIDHQCPDVEEQEHTEGIAIVIKKNIIPHMFQIRKYRKLVTSTTIYTGMYDYSITNQFTNSYPMPQYEVNMIDRQFQCYNSIQVTENGYVNVYTDRDDVNKSVMLQPVDGLTDNIMRYSSQPKLYVDPGWAIGFYRTRTTVNCELTIMTAFNSSHSCLWEEINKQIQARLASINNTYKANGSVEFYKTTGNLYIAWQPLIPMQLSEATAQLQFAYDNLRAGINKVLHELSKAWCREQHRAAQMWFELSKINPTSVMSAIYGKPVSARFLGDVISVTECVIVDQTKVDLHQSMRVCYSRPIVTFRFKNGTDIFTGQLGPRNEILLSTNLVETCRDSAVHYFQSGHQMHKYVNYQHKSTTDIQNFSTLNTFITLNLTFIENIDFEVVELYSKEEKRLANVLDIESMFREYNYYTQRLSGISKELHNTVENNRDAIIRQFGNILQDLGNIGSVVVNVASGVFTLFGSVVTGLINFIKNPLGGMFTIFLVIGAVVVVFMLSRRTRMMYEAPIRMMYPSIDPIDQQQLKSILLAMHNFQQSLGSAITFMRKRGY
GOGO_LCV -----------------------------------------------------------------------------------------------------------------------------------------------------------------------------------------------------------------------------ATMQIQFAYDSLRRQINHMLGDLARAWCLEQKRQNMVLRELTKINPTTVMSGIYGRPVAAKRLGDVISVSQCVPVNQATVTLRKSMRVCYSRPLVSFSFINDTKTYEGQLGTDNEIFLTKKMTELCQATSQYYFQSGNEIHVYHDYHHFKTIELDGIATLQTFIALNTSLIENIDFASLELYSRDEQRASNVFDLEGIFREYNFQAQNIAGLRKDLDNAVSNNRNQFVDGLGELMDSLGGVGQAITNLVSTVGGLFSNLVSGFISFFKNPFGGMLILVLVAGVVFLVISLTRRTRQMSQQPVQMLYPGIDPISKTELQSIVLALYEQNQLASRALQLRRRR-Y
GOGO_RHV1 -------------------------------------------------------------------------------------------------------------------------------------------------------------------------------------------------------------------------------------------------------------------------------TAIYGRPVSAKFVGDAISVTECINVDQSSVNIHKSLRSCYARPLVTFKFLNSSNLFTGQLGARNEIILTSNQVETCKDTSEHYFITHNETLVYKDYAYVRTINTTDLATLNTFIALNLSFIQNIDFKAIELYGRAEKKLASVFDLETMFREYNYYTQRLAGLREDLDNTIDLNKERFVRDLSEIVADLGGIGKTVVNVASSVVTLCGSIVTGFINFIKNPLGGMLMIIIVIAIILIIFMLSRRTNTITQAPVKMIYPDVDP-TREDIKNILLGMHQLQQVFQRTADIRQRLGY
HELI_GHV1 -------------------------------------------------------------------------------------------------------------------------------------------------------------------------------------------------------------------------------------------------------------------------------TAIYGQPVSARRLGDVISVSHCVTVDQSSVSLHRSMRICYSRPAITFKFTNDSNVYKGQLGVNNEILLTTTSVENCQEGALHYFQGGDKMYVYKNYLHVDTVPLGRVNTLDTFIVLNLTLLENIDFKVVELYSRDEKRLSSVFDIETMFREYNYYAQRLSGLRKDVSN-LANNRDQFIDAFGTLMDDLGGVGKTVVNAVSGVATVFSTIVSGFINFMKNPFGGMLMILVVAAVIITVVLLSRRTKQIEQAPVKMFYPDIEPISDAQLESIMLAMHQHQQLLDRAKQALRRRGY
HIDI_HV -------------------------------------------------------------------------------------------------------------------------------------------------------------------------------------------------------------------------------SQVQYAYDSLRNSINRILYNLAYAWCREQIKTTHIWYELFKISPSSVMSAIYQRPVSAKFVGDVVSVTECILVQNSSVSLHNSLKTCYARPLVTFQFVNGTTVFQGQLGARNEIILSTTLLEKCADKAEHYFQAGDKLYYYKNYRYVDMYNLTNISSLNTFITLNVSFIEN--FKVVELYSQNEKQAANVFDIETMFREYNYYTNRLSGLQRDLDTSKGINNAKFIEIFGDIVNDLGTFGKIVVNTLSGTLAVFGGILNGILSFIAHPFGGILTFILIVGLVLLILFMTNRTQSMYHGPIKMLYPQVEPTDENTVKSILLGLYNL-RFFQKALDLRNRRGY
HP_104 -----------------------------------------------------------------------------------------------------------------------------------------------------------------------------------------------------------------------------------------------------------------------KINPTRVMSAIYGRPVAARRLGDVISVSGCINVKQDSVYFFKTMKACFGRPLVSFQFVNDSRTYRGQMGAQNEILLTNRVVEECRENAVHYFQSGDDMHVYKDYVHEKTVPLSEIATLDTVVSLNATLLENIDFRVLELYTRSEYRSADIFDIETMFREYTLLH-----------------------------------------------------------------------------------------------------------------------------------------
HS_AHV1 -------------------------------------------------MYYKDVTVSQVWFGHRYSQFMGIFEDRAPVPFEEVDKINAKGVCRSTAKYVRNNLETTAFHRDDHETDMELKPANAATRTSRGWHTTDLKY-NPSRVEAFHRYGTTVNCIVEEVDAVDLGDCIGKDARDAMDRIFARRYNATHIKVGQPQYYLANGGFLIAYQPLLSNTLAELFARLQFTYNHIQRHVNDMLGRVAIAWCELQNHELTLWNEARKLNPNAIASATVGRRVSARMLGDVMAVSTCVPVAADNVIVQNSMRACYSRPLVSFR--------EGQLGENNELRLTRDAIEPCTVGHRRYFTFGGGYVYFEEYAYSHQLSRADITTVSTFIDLNITMLEDHEFVPLEVYTRHEIKDSGLLDYTEVQRRNQLHDLRFA----DIDTVIHADANAMFAGLGAFFEGMGDLGRAVGKVVMGIVGGVVSAVSGVSSFMSNPFGALAVGLLVLAGLAAAFFAFRYVMRLQSNPMKALYPLTTKELKDEAKALVSAMERTEHLSAKVTDMVMRRR-
HS_HV4 FRVCELSSHGDLFRFSSDIQCPSFGTREHTEGLLMVFKDNIIPYSFKVRSYTKIVTNILIYNGWYADSVTNRHEEKFSVDSYETDQMDTIYQCYNAVKMTKDGLTRVYVDRDGVNITVNLKPTGGLANGVRRYASQTELYDAPGWLIWTYRTRTTVNCLITDMMALPDAFKCIEEQVNKTMHEKYEAVQDRYTKGEAITYFITSGGLLLAWLPLTPRSLATATVQIQFAYDSLRRQINRMLGDLARAWCLEQKRQNMVLRELTKINPTTVMSSIYGKAVAAKRLGDVISVSQCVPVNQATVTLRKSMRVCYSRPLVSFSFINDTKTYEGQLGTDNEIFLTKKMTEVCQATSQYYFQSGNEIHVYNDYHHFKTIELDGIATLQTFISLNTSLIENIDFASLELYSRDEQRASNVFDLEGIFREYNFQAQNIAGLRKDLDNAVSNGRNQFVDGLGELMDSLGSVGQSITNLVSTVGGLFSSLVSGFISFFKNPFGGMLILVLVAGVVILVISLTRRTRQMSQQPVQMLYPGIDPISKTELQAIMLALHEQNQVASRALQLRRRR-Y
HS_HV8 FRVCSASITGELFRFNLEQTCPDTKDKYHQEGILLVYKKNIVPHIFKVRRYRKIATSVTVYRGLTESAITNKYELPRPVPLYEISHMDSTYQCFSSMKVNVNGVENTFTDRDDVNTTVFLQPVEGLTDNIQRYFSQPVIYAEPGWFPGIYRVRTTVNCEIVDMIAFTDTYSCLTSDINTTLNASKAKLASTHVPNGTVQYFHTTGGLYLVWQPMSAINLTHSYTQLQFAYDKLRDGINQVLEELSRAWCREQVRDNLMWYELSKINPTSVMTAIYGRPVSAKFVGDAISVTECINVDQSSVNIHKSLRTCYARPLVTFKFLNSSNLFTGQLGARNEIILTNNQVETCKDTCEHYFITRNETLVYKDYAYLRTINTTDISTLNTFIALNLSFIQNIDFKAIELYSSAEKRLASVFDLETMFREYNYYTHRLAGLREDLDNTIDMNKERFVRDLSEIVADLGGIGKTVVNVASSVVTLCGSLVTGFINFIKHPLGGMLMIIIVIAIILIIFMLSRRTNTIAQAPVKMIYPDVDP-TREEIKNILLGMHQLQQVFQRTANLRQRLGY
LYRU_GHV1 -------------------------------------------------------------------------------------------------------------------------------------------------------------------------------------------------------------------------------------------------------------------------------SAIYGKPVSARFLGDVISVTECVIVDQTKVDLHQSMRVCYSRPIVTFRFKNGTDIFTGQLGPRNEILLSTNLVETCRDSAVHYFQSGHQMHKYVNYQHKSTIDIQNFSTLNTFITLNLTFIENIDFEVVELYSKEEKRLANVLDIESMFREYNYYTQRLSGISKELHNTVENNRDAIIRQFGNILQDLGNIGSVVVNVASGVFTLFGSVVTGLINFIKNPLGGMFTIFLVIGAVVVVFMLSRRTRMMYEAPIRMIYPNIDPIDQQQLKSILLAMHNFQQSLGSVITVMRKRGY
MAFA_LCV -----------------------------------------------------------------------------------------------------------------------------------------------------------------------------------------------------------------------------------------------------------------------------------------------------------------SMRVCYSRPLVSFSFINDTKTYEGQLGTDNEIFLTKKMTELCLASSQYYFQSGNEIHVYHDYHHFKTIELDGIATLQTFIALNTSLIENIDFASLELYSRDEQRASNVFDLEGIFREYNFQAQNIAGLRKDLDNAVSNNRNQFVDGLGELMDSLGSVGQVITNLVSTVGGLFSNLVSGFISFFKNPFGGMLTLVLVAGVVILVISLTRRTRQMSQQPVQMLYPNIEPITKEQLDGIMLALYEQNQVASRALQLRRRR-Y
MAFA_RHV2 -------------------------------------------------------------------------------------------------------------------------------------------------------------------------------------------------------------------------------------------------------------------------------TAIYGRPVSAKFVGDAISVTDCVTVDQGSVSIHKSLRTCYSRPPVTFRFLNSTTLFKGQLGPRNEIILTDNQVEACKETCEHYFIASNVTYYYKDYVFVKKTNTSEISTLGTFIALNLSFIENIDFRVIELYSRAEKKLSSVFDIETMFREYNYYTQRLAGLREDLDNTIDLNRDRLARDLSEIVADLGDVGRTVVNVASSVITLFGSIVSGFINFIKSPFGGMLMILVIVAVILIVFALNRRTNAIAQAPIRMIYPDIDKVDQEQIKDILAGMHQLQQLFRRASDLKRRFGY
MAFU_RHV FRVCSASATGELFRFNLEKTCPGTEDKTHQEGILMVFKKNIVPHIFKVRRYRKVATSVTVYRGWTETAVTGKQEVIRPVPQYEINHMDTTYQCFSSMRVNVNGIENTYTDRDFTNQTVFLQPVEGLTDNIQRYFSQPVLYTTPGWFPGIYRVRTTVNCEIVDMIAFTGTYSCLDNVIQKTLNATIKKLSDTHAANGSAQYYETEGGLFLLWQPLTQLSLVDAAPQLQFAYDKLRASINKVLEELSRAWCREQVRDTYMWYELSKINPTSVMTAIYGRPVSAKFVGDAISVTDCVTVDQGSVSIHKSLRTCYSRPPVTFRFLNSTTLFKGQLGPRNEIILTDNQVEACKETCEHYFIASNVTYYYKDYVFVKKINTSEISTLGTFIALNLSFIENIDFRVIELYSRAEKKLSSVFDIETMFREYNYYTQRLAGLREDLDNTIDLNRDRLARDLSDIVADLGDVGRTVVNVASSVITLFGSIVSGFINFIKSPFGGMLMILVIVAVILIVFALNRRTNAIAQAPIRMIYPDIDKVDQEQIKNILAGMHQLQQLFRRASDLKRRFGY
MSC_110 -----------------------------------------------------------------------------------------------------------------------------------------------------------------------------------------------------------------------------------------------------------------------RSNPTSVMSAIYGKPVSAKFIGDVISVSDCIVVDQAQVSVHNTLKVCYSRPLVSFKFVNGSEVFNGQLGSRNEIILSTALIETCKDNCEHYFQFGDKMYKYKNYQYDSTVNITEIPTLNTVITLNLSLIENIDFQVIELYSKGEKRLANVLDIETMFREYTYYT-----------------------------------------------------------------------------------------------------------------------------------------
MSC_16 -----------------------------------------------------------------------------------------------------------------------------------------------------------------------------------------------------------------------------------------------------------------------KIKPTSVMSAIYGRPVAAKFLGDVLSVSDCIIVDQSSVYVQKSMKTCYSRPKVTFKFINGSETFSGQIGSRNEIILSTSLVETCRTGAEHYIQVGDEMYIYKDYSFSANINMTEVPTLNTVMTLNLSFIQNIDFQVIELYSRDEKSLANVFDIETMFREYTTT------------------------------------------------------------------------------------------------------------------------------------------
MUR_HV4 FRVCGVAATGETFRFDLDKTCPSTQDKKHVEGILLVYKINIVPYIFKIRRYRKIITQLTIWRGLTTSSVTGKFEMATQAHEWEVGDFDSIYQCYNSATMVVNNVRQVYVDRDGVNKTVNIRPVDGLTGNIQRYFSQPTLYSEPGWMPGFYRVRTTVNCEIVDMVAFTSTYSCVSDQINKTISEYIQKLNNSYVASGKTQYFKTDGNLYLIWQPLEHPEIEDITAQIQFAYDKLTTSVNNVLEELSRAWCREQVRDTLMWYELSKVNPTSVMSAIYGKPVAARYVGDAISVTDCIYVDQSSVNIHQSLRLCYSRPRVTFKFINSTDPLTGQLGPRKEIILSNTNIETCKDESEHYFIVGEYIYYYKNYIFEEKLNLSSIATLDTFIALNISFIENIDFKTVELYSSTERKLASVFDIESMFREYNYYTYSLAGIKKDLDNTIDYNRDRLVQDLSDMMADLGDIGRSVVNVVSSVVTFFSSIVTGFIKFFTNPLGGIFILLIIGGIIFLVVVLNRRNSQFHDAPIKMLYPSVEAIDKEEIKRILLGMHQVHQLWQKATGLRNRRGY
MUCE_RHV1 ---------------------------------------------------------------------------------------------------------------------------------------------------------------------------------------------------------------------------------------------------------------------------TRVMSSIYERPVSAKLLGDVISVSECVNVDQSSVSIHKSLRTCYSRPPVTFKFINGTTVFMGQLGVRNEILLSTNMMEVCEEDSLKYIQAGTELHIYKDYLHSSTIPLTNISTLDTFIMLNTSFMENIDFETVDLYSRDERRLSNVFDIETMFREYNYYTQRINGLRRDLDNNIENNRDRVVETFGAIMEDLGVIGKTVVNAASSVVTFFGSIVTGFINFVKHPLGGMLIILVIVAVIVILFLVNRKARAVYDAPIRMYYPDVDPIPDEQLNKILLAMHERQQAFDRMKELRNRWRY
MUMUS_RHV1 ------------------------------------------------------------------------------------------------------------------------------------------------------------------------------------------------------------------------------------------------------------------------------MSSIYERPVSAKLLGDVISVSECVNVDQTSVSIHKSLRTCYSRPPVTFKFINGTTVFMGQLGVRNEILLSTNSMEVCEEDSLKYIQAGTEMHIYKEYLHSATVALSNISTLDTFITLNTSFMENIDFETVELYSRDERRLSNVFDIETMFREYNYYTQRINGLRRDLDNNIENNRDKVVETFGAIMEDLGVIGKTVVNAASSVVTFFGSIVTGFINFVKHPLGGMLIILAIVAVIVILFLVNRKARAVYDAPIRMYYPDVDPISDDQLNRILLAMHTRQQAFDRLKELRNRWRY
MUST_HV1 FRVCSASTVGEIFRFPVDHQCPDVEDHEHNEGIAIVIKKNIIPHMFQIRKYRKLVTSTTVYTGLYDYAITNQFTNSYPMPQYEVNLIDRQFQCFNAIQVTENGFTNVYTDRDDVNKTVMLQPVDGLTGNIMRYASQPKLYVDPGWAVGFYRTRTTVNCELTVMMAFNSTHSCLWEEINNQIQSRLASINNTHKTNGSVQFYKTTGNLYIAWQPLIPIELSEATAQLQFAYDNLRASINKVLHELSKAWCREQHRAAQMWFELSKINPTSVMSAIYGKPVSARFLGDVISVTECVIVDQAKVDLHQSMRVCYSRPIVTFKFKNGTDVFTGQLGPRNEILLSTNLVETCKDSAVHYFQSGHQMHKFVNYHHHSTIDIHNFSTLNTFMALNLTFIENIDFEVVELYSKEEKRLANVLDIESMFREYNYYTQRLSGISKELHNTVENNRDAIIRQFGNILQDLGNIGSVVVNVASGVFTLFGSIVTGLINFIKHPIGGMLTILLIVGAVVLVFMLNRRTRMMYEAPIKMLYPHIDPIDQQQLKSILLAMHNFQQSLGSSLAFLRNRGY
MYGLA_RHV1 ---------------------------------------------------------------------------------------------------------------------------------------------------------------------------------------------------------------------------------------------------------------------------PRVMSAIYGKPVAAKFVGDAISVTDCIYVDQDSVNIHQSLRVCFARPRVSFKFLNSTGLLTGQLGPRKEILLSNTHIETCSPTSEHYFIVGDDIYYYKDYAFVSKLNLSEIATLDTFIALNISFIENIDFKTVELYSSSERKLGSVFDIETMFREYNYYTHSLAGLKKDLDNTIDFNRDRLVQDISDMMADLGDIGKSVVNVVSTVVTVFSSIVTGFIKLFTNPVGGMIILLIIGVVIFIVVMQNRKSHAFESAPIKMLYPSVEPVNKEEIKRILAGMHEVHQFISNAVSLRNRKGY
MYRI_HV1 FRICGAPSTGHLFRFPLEHTCPITEDKEHKEGILLIFKRNIIPHIFKVRKYRKTVTSTTVYSGFFDSSITNQYTNSFSVPQHEIHHMDTTYQCFSAVEVIINGEKNVYTDRDDVNNTVFLQPVDGLTENIRRYSSQPKLYTVPGWFPGIYRTRTTVSCEIVDMVAFQTKFSCLMSEINKTLEEKLAKLNATHTKLGDVEFYSTNGGLYIVWQPVIPLSLLNIAAQIQFAYDKLRTSINNILEDLTRTWCRDQHRASMMWYELSKISPTSVMTSLYGKPVAAKWLGDVISVSDCITVDQSSVFIHKSLRVCYSRPLVTFKFINGTTVFRGQLGTRNEIMLTTSLIENCLDNTEYYFQAGNQTHIYKNYLHSETISSDKIPTLETIIALNLSFIENIDFKTIELYSKDEKRLANVFDIETMFRQYNYYTQRISGLRRDLDNTIENNRDSVIRTFGSLVEDLGVVGKTIVNTVSSVVTFFGAIVTGFISFIKNPFGGMFMIILIVGAIVLIFLLSKKTKQMYEAPVKMFYPNIDPISDEHLQNILVAMHNMQQVFHNVSDLRRRKGY
MYRI_HV2 FRVCSVSLTGEIFRFPLEERCPETTDKEHNEGIALIYKTNIVPHMFNVRKYRKIVTSTTIYKGWYEDTITNQFSSSYAIPLYEINHIDHFYMCHNSIKVNENGNINTYVDRDGYNATVQLQPVDGLTTNIRRFASQPEIYATPRNFPGFYTTRTTVNCEVTDMTAFNTTYSCIWNEISTNINKKLNEVSKTHKSNGTTQIYKTSGGLYIAWHPLVQINLLQAASQVQFAYDSLRNSINKVLEELSRTWCREQHREAMMWFELSKINPTSVMSAIYGKPVSAKFVGDVISVSDCIAVNQSRVSLHNSLRVCYSRPLVSFEFINGSETFTGQLGSRNEILLSTALVETCQENTEHYFQFGDQMHKYKNYRHDSNMSMTKIPTLNTMITLNLSLVENIDFEVIELYSRNEKRLANVLDIESMFREYNYYTQSLSGLRKDLDNTIDNNKDAIIQTFSDIVQDLGNIGKVVVNIASGVFSLFGTIVSGIISFIKNPLGGMFMILLVVGGIFIIYLLTKRTNQMYQAPIKMIYPEIEPIDNSQLQAILLAMHQMQQVMSSISQFLRKRGY
MYVE_HV8 FRVCSATSTGEIFRFPLEEKCPDTEDKTHSEGIALIYKTNIIPHIFKIRKYKKLVTSTTVYRGWFANAITNQFTNSYPIPLYEARHIDSTYQCFSAISVNENGNINFYADRDGYNETVFLQPIDGLTSSIRRYASQTEIYATPGAFPGMYRTRTTVNCEVTEMIAFNDTHSCAWTEINEEIKKRTEALSGTHVPNGTVQFFKTTGGLYIAWQPLIQINLLKAASQVQFAYDSLRNSINKVLEELSRAWCREQHRASMMWFELSKINPTSVMSAIYGKPVAARFLGDVLSVSDCVIVDQNSVYVQKGLRVCYTRPSVSFKFINGTDTFSGQMGSRNEILLSTSLVENCRANTEHYFQVGDQMFIYKDYVYVNSVNMSSIPTLNTIMTLNLSFIQNIDFQVIELYSKNEKRLSNVLDIETMFREYNYYTQRLSGLRKDLDNTLDNNRDNIIRLFGDIVQDLGSIGKVVVNIASGVFSLFGSIVSGIINFIKNPLGGMLTILLICGAIFLIYILTRRTSRMYEAPIKMIYPNIDPIDDEQLKSILLAMHNFQQLNRQATELRKRNGY
NYNOC_RHV2 -------------------------------------------------------------------------------------------------------------------------------------------------------------------------------------------------------------------------------------------------------------------------------TAIYNRPVSAKHVGDVISVTQCVDVDQNSVSLFNSMRVCYSRPLVSFKFINGSSVFTGQLGARNEILLSTSLLENCRPKAQHYVQAGDSLHVYNDYVRTETVSLDSIATLDTFLALNLSFIENIDFQVVELYSKEERRMSSVLDIETMFREYNYYTHKLSTLRKDLDNTIDNNRNAIIDAFSGILEDLGSIGHVVVNVASSVVSLFGGIVTGFINFIKNPFGGIMMIGLIVVVVVLVLRLRTRTAQMYTAPVRMIYPHVDPIDDAALKSILLAMHNMQQVLEKTRDVRHRFGY
OVI_HV2 FRVCSASNIGDIFRFQTTHSCPNTKDKEHNEGILLIFKENIVPYVFKVRKYRKIVTTSTVYNGIYSDAITNQHEFSKSVPHYEARRMDTIYQCYNSLSLTVGGNLLAYTDNDGYNLTVDLQPMDGLSNSVRRYNSQPEIHAEPGWLLGGYRRRTTVNCEVTDTEAVTKTHTCLNSLIESEMTSRLEKVNGTHVTNGSRQYYLTNGGLLLVWQPLVQQKLLNLLTQIQFAYDMLRSQINTVLEELSRAWCREQHRASLMWNELSKINPTSVMSSIYGRPVSAKRIGDVISVSHCVVVDQQSVSLHRNMRVCYSRPPVTFKFINDSHLYKGQLGVNNEILLTTTALEVCHENTEHYFQGGNNMYFYKNYRHVKTIPVSAVATLDTFIVLNLTLVENIDFQVIELYSREEKRMSTVFDIETMFREYNYYTQRVTGLRRDLSD-IATNRNQFVDAFGTLMDDLGVVGKTVVNAVSSLATLFSSIVTGLINFIKNPFGGMLIFGLLAAVVIAVILLRRRAASFAANPVQMIYPDIQPISKHELDRIMLAMHDYHQWLNKAKNVLRRRGY
PATR_RHV2 -------------------------------------------------------------------------------------------------------------------------------------------------------------------------------------------------------------------------------------------------------------------------------TAIYGRPVSAKFVGDAISVTECVNVDQASVSIHKSLYTCYSRPPVTFKFLNSTTLFTGQLGPRNEILLTSNHVETCKQTCEHYFIANNVTYYYKDYHFVEKLNTSEIATLGTFIALNLSFIENIDFRVIELYSKTERKLASVFDLETMFREYNYYTQRLAGLRQDLDNSIDLNRNRLARDISEIVADLGDVGRVVVNVASSVITLFGSIVSGFISFIKSPFGGMLMIAIIIGIILIVFALNRRTNTITQAPIRMIYPDIDGMDREQIKNILAGMHQLQQLIQRASQLRQRLGY
PATR_RHV3 -------------------------------------------------------------------------------------------------------------------------------------------------------------------------------------------------------------------------------------------------------------------------------TAIYGRPVSAKFVGDAISVTECINVDQSSVSIHKSLRSCYSRPLVHFRFLNSSTPFTGQLGSRNEILLTNNQVETCKDTCEHYFITHNETLVYKDYTYVKSINTTDITTLNTFIALNMSFIENVDFKAIELYSGTERRLANVFDIETMFREYNYYTQRLAGLREDLDNTIDLNRDRFVRDLSEMVADLGGIGKTVVNVASSVVTVLGSIVTGFINFIKNPFGGMFMILLVIGVILIIFMLNRRTNNMAQAPIRMIYPDVDP-NTEEIKDILLGMHKLQQLLLRTADIRQRLGY
PALEO_GHV1 -------------------------------------------------------------------------------------------------------------------------------------------------------------------------------------------------------------------------------------------------------------------------------TAIYKRPVAARSVGDAILVSECINIDQSSVNIHKTMKTCFSRPAVTFKFYNSSDLFVGQLGPRNEIYLSNTHVEECKETSEHYFTIKNETYYYKNYMFIKKFNTTEIATLNTFIALNLSFIENIDFTIVELYNSKERKLSNVFDIETMLREYNYYTQRLAGFREDLDNIIDLNRNRLINDVAQIMADLGDVGKTVVNTASSLVTFFGSIVSGFIDFFKNPVGGFLIITLLVVVVFIVFMLSKKTSVMHQAPVKMIYPNIDQISEEEIKGILLGMHRFQQWFYRASSLRNRLGY
PAHAM_LCV2 -----------------------------------------------VRSYTKIVTNVLVYNGWYADAVTNRHEESYSVESHETDQMDTIYQCHNSVRMTKDGVERVYVDNDGVNITVNLKPTGGLANGVRRYSSQTGLHDAPGWLLWTYRTRTTVNCMVTDMMALPAAFKCIEDEVNKTMTEKYEAVQDRYERGENITYFLTSGGLLLAWLPLTPRSLSTATIQIQFAYDSLRRQINRMLGDLARAWCLEQKRQNMVLRELTKINPTTVMSGIYGRAVAAKRLGDVISVSQCVPVNQGTVTLRKSMRICYSRPLVSFSFLNDTKTYEGQLGTDNEIFLTKKMTEQCQQTSQYYFQSGNEIHVYHDYHHFKTIELDGIATLQTFITLNTSLIENIDFASLELYSRDEQRASNVFDLEGIFREYNFQAQNIAGLRKDLDNAVSNNRNQFVDGLGELMDSLGGVGQAITNLVSTVGGLFSNLVSGFISFFKNPFGGMLTLVLVAGVVVLVISLTRRTRQMSQQPVQMLYPGIDPISKAELDAIMLALHEQNQVASRALQLRRRR-Y
PIPNA_RHV1 -------------------------------------------------------------------------------------------------------------------------------------------------------------------------------------------------------------------------------------------------------------------------------TAIYSRPVSAKHIGDVISVTQCVDVDQRSVSLFSSMRVCYSRPLVSFKFINGSSVFTGQLGARNEIILSTSLLEKCRPKAQHYIQAGNTLHVYQDYAHVQTVALDSIATLDTFLALNLSFIENIDFQVVELYSKEERRLSTVLDIETMFREYNYYTQKLSTLRKDLDNTIDNNRNAIIDAFSGILEDLGTIGHVVVNVVSSVVSVFGGIVTGFINFIKNPFGGIMMIALVIGIVVLVFKLRTKTAQMYTAPIRMIYPGVDPIDDTALKSILLAMHNMQQAIQRTKDVRHRFGY
SUS_LTV1 YRVCSASGVGDVFRFQTDHVCPDASDMVHSEGILLIYKQNIIPFMFRVRKYRKVVTTSTVYNGIYSDSITNQHTFYKSIEPWETEKMDTIYQCFNSLRLNTGGNLLTYVDRDDINMTVFLQPVDGVTPDVKRYGSQPELYLEPGWFWGSYRRRTTVNCELMDMFAFNTTYHCLNEEIKAEIEKKYAKVNSTHSKYGDLKYFKTDGGLYLVWQPLIQNRLLDTVAQVQYAYDNLRIRINNILEDLSKAWCREQHRAALVWNELSKINPTSVMSMIYNRPVSAKRIGDVISVSNCIVVDQTSVSLHKSLRLCFSRPPVTFKFMNDSTIYKGQLGVNNEILLTTTYLETCQENTEYYFQAKTDMYIYKNYEHLKTVPLSSITTLDTFIALNFTLLENVDFKVIELYTRDEKRLSNVFDIETMFREYNYYAQRVSGLRKDLLD-LSTNRNQFVDAFGSLMDDLGAVGQTVVNAVSGVATLFSSIVTGFINFIKNPFGGMLMIIVVIGVLFAIYFLTKKTKIYETAPIKMIYPEIDPISEEELERIVLAMHIHQQILTRAQNMLRKRGY
SUS_LTV2 YRVCSASGVGDIFRFQTDHVCPDASDMVHSEGILLIYKQNIIPFMFRVRKYRKVVTTSTVYNGIYSDSITNQHTFYKSIEPWETEKMDTIYQCFNSLRLNTGGNLLTYVDRDDINMTVFLQPVDGVTPDVKRYGSQPDLYLEPGWFWGSYRRRTTVNCELMDMFAFNTTYHCLNDEIKAEIEKKYAKVNSTHSRYGDLQYFKTDGGLFLVWQPLIQNRLLDTVAQVQYAYDNLRTRINNILEELSKAWCREQHRAALMWNELSKINPTSVMSMIYNRPVSAKRIGDVISVSNCIVVDQTSVSLHKSLRLCFSRPPVTFKFMNDSTIYKGQLGVNNEILLTTTYLETCQENTEYYFQAKTDMYIYKNYEHLKTVPLSSITTLDTFIALNFTLLENVDFKVIELYTRDEKRLSNVFDIETMFREYNYYAQRVSGLRKDLLD-LSTNRNQFVDAFGSLMDDLGAVGQTVVNAVSGVATLFSSIVTGFINFIKNPFGGMLMIIVVIGVIFAIYFLTKKTKIYETAPIKMIYPEIDPISEEELERIILAMHIHQQILTRAQNMLRKRGY
SUS_LTV3 YRVCSASGVGDIFRFQTEHKCPDTNDMVHNEGILLIYKQNIVPFMFRVRKYRKVVTTSTVYNGIYSDSVTNQHTFYKSIATWETEKMDTVYQCFNSLKLNVGNNLLTYVDRDDINMTVFLQPVDGVTTDVKRYGSQPDLYLEPGWFWGSYRRRTTVNCELTDMFAFNKTYSCLKDEIQNEMQKKFEKINSTHSKVGEMQYFKTEGGLFIVWQPLIQNRLIESAAQVQYAYDNLRMRINNILEDLSKAWCREQHRAALMWNELSKINPTSVMTMIYNKPVSAKRIGDVISVSNCIIVDQNSVSLHKSLRVCFSRPPVTFKFTNDSTVYKGQLGVNNEILLTTTYLETCQENTEYYFQAKKEMYVYKNYEHLKTVPLASITTLDTFIALNFTLLENVDFKVIELYTRDEKRLSNVFDIETMFREYNYYTQRVSGLRKDLLD-LSTNRNQFVDAFGSLMDDLGAVGQTVVNAVSGVATLFSSIVTGFINFIKNPFGGMLIILVIIGVVVALYFLTKKTRHYEQAPVKMIYPDIEPISQEELDRIILAMHTYQQFLSKAQNMLRKRGY
PROCA_GHV2 ------------------------------------------------------------------------------------------------------------------------------------------------------------------------------------------------------------------------------------------------------------------------------------------------SVTDCVTVDQKSVSLHRSMKACYSRPLVTFKFVNGTGVFQGQLGNRNEILLTTNQIETCQNGAEYYFQAGQEIHVYKDYTHTHTIPLKNISTLDTFIALNLSFIENIDFQFIELYSNKEKRLSNVFDIETMFREYNYYTQRLSGLKRDIDNQRENNRDSLIATFNSILDDLGVVGKAIVNTASSIMTLFGSIVTGFINFIKNPFGGMLIILLVIGVVVVVFLLQRRSRMFYEAPFKMMYPNLEPIDNSQLDAILLALHQKQQFFKALSELRHRGGY
PTEDA_AHV1 -------------------------------------------------MYYKEVTVNQLWFGSTYTQLVDSFEDRAPTPFEEISHINDRGICKTTVKYLRNNVESTAFHADANEYEMPLKPAKSATRTSRGWHTVEVKH-NPGYLAGFHRQGTTVDCVVEEVEAVDLSDCIGRDAREAIDRIFLKKYNSTHLRVGNVQYYLATGGFLIAYQPLISNTLADLFARLQFTYDHIQKHVNDMLGRIAIAWCQLQNHELTLWNEARKLNPSAIASAAMKQRVGARMLGDVLAVSTCVPIKPDNVIMQNSMRTCYSRPLVSFK--------EGQLGEDNEIRLTRDAVEPCAVGHKRYFVFGSGYVYFEEYGYSHQLSRADITTLSTFIPLNITMLEDHEFVPLEVYTRNEIKDSGLLDYTEVQRRNQLHTLRFH----DIDTVNQANAYALFAGLFNFFEGLGKVGQAIGKVVMGVVNGVVSTVTGVTSFLSNPFGALATGLLVLAGLIAAFFALRYILRLQKNPMKALYPLTTKDLKDEAKAMLSALERTEHISANITNMVLRRS-
PUCON_GHV1 -------------------------------------------------------------------------------------------------------------------------------------------------------------------------------------------------------------------------------------------------------------------------------TAIYKRPVAAKSVGDTILVSECINVDQTSVNIHKTMKTCFSRPAVTFKFYNSSDIFVGQLGPRNEIYLSNTHIEECKDASEHYFTVQNETYYYKNYMFIKKFNTTEIATLNTFIALNISFIENIDFRIVELYTSKERKLSNVFDIETMLREYNYYTQRLAGFREDLDNIIDLNRNRLINDVAQIMADLGDVGKTVVNTASSIVTFFGSVVSGFIDFFKNPVGGFLIIALLTVVVFIVFMLSKKTNVMHQAPIKMIYPNIDHVSEEEIKGILFGMHKFQQWFTRASSLRNRLGY
RHIBLY_56 ------------------------------------------------------------------------------------------------------------------------------------------------------------------------------------------------------------------------------------------------------------------------SNPTRVMTALFGRPVAAKALGDAILVSECVPVDQTSVYLHRSLKVCYSRPPVSFKFVNGSGVFSGQLGTRREILLTTSNIEVCQASSMYYFQTGEEVHVYKDYAYSTSLSLSNISTLETFIALNLSFIENIDFKVIELYSRSEQRLANVFDIETMFREYTYYT-----------------------------------------------------------------------------------------------------------------------------------------
RHIBLY_104 -----------------------------------------------------------------------------------------------------------------------------------------------------------------------------------------------------------------------------------------------------------------------RSNPTSVMSAIYGKPVSAKFIGDVISVSDCIVINQSRVAVHKSLRVCYSRPIVNFQFMNSSESFVGQLGSRNEILLSTASIETCQEICEHYFQFGDHMYKYKNYQYESNISMKDIPTLNTMITLNLSLVENIDFQVIELYSKSEKRLANILDIETMFREYNYYT-----------------------------------------------------------------------------------------------------------------------------------------
RHIBLY_79 ------------------------------------------------------------------------------------------------------------------------------------------------------------------------------------------------------------------------------------------------------------------------------MSAIYGRPVAARRLGDVISVSGCINVKQDSVYFFKTMKACFGRPLVSFQFVNDSRTYRGQMGAQNEILLTNRVVEECRENAVHYFQSGDDMHVYKDYVHEKTVPLSEIATLDTVVSLNATLLENIDFRVLELYTRSEYRSADIFDI----------------------------------------------------------------------------------------------------------------------------------------------------
RHIBLY_F82 ----------------------------------------------------------------------------------------------------------------------------------------------------------------------------------------------------------------------------------------------------------------------LRSNPTSVMSAIYGRPVAARRLGDVISVSGCINVKQDSVYFFKTMKACFGRPLVSFQFVNDSRTYRGQMGAQNEILLTNRVVEECRENAVHYFQSGDDMHVYKDYVHEKTVPLSEIATLDTVVSLNATLLENIDFRVLELYTRSEYRSADIFDIETMFREYTYYT-----------------------------------------------------------------------------------------------------------------------------------------
RHIBLY_F84 -----------------------------------------------------------------------------------------------------------------------------------------------------------------------------------------------------------------------------------------------------------------------------VMSAIYGKPVSAKFIGDVISVSDCIVINQSRVAVHKSLRVCYSRPIVNFQFMNSSESFVGQLGSRNEILLSTASIETCQEICEHYFQFGDHMYKYKNYQYESNISMKDIPTLNTMITLNLSLVENIDFQVIELYSKSEKRLANILDIETMFRE----------------------------------------------------------------------------------------------------------------------------------------------
RHIBLY_F87 -----------------------------------------------------------------------------------------------------------------------------------------------------------------------------------------------------------------------------------------------------------------------KIKPTRVMTSIYGKPVSAKRLGDAISVSQCVVVDQSSVSLHKSMRQCYSRPLVTFKFLNDTNVYRGQLGVSNEILLTTSAVEACHDGAEHYFQGGAHMYKYKNYEHTETIPLSAVSTLNTFIVLNLTLLENIDFHVIELYSREEKRLSSVFDIETMFREYNYYT-----------------------------------------------------------------------------------------------------------------------------------------
RHIBLY_F96 ----------------------------------------------------------------------------------------------------------------------------------------------------------------------------------------------------------------------------------------------------------------------LRSTPTSVMSAIYGRPVAARRLGDVISVSGCINVKQDSVYFFKTMKACFGRPLVSFQFVNDSRTYRGQMGAQNEILLTNRVVEECRENAVHYFQSGDDMHVYKDYVHEKTVPLSEIATLDTVVSLNATLLENIDFRVLELYTRSEYRSADIFDIETMFREYNYYT-----------------------------------------------------------------------------------------------------------------------------------------
RURUP_GHV1 -------------------------------------------------------------------------------------------------------------------------------------------------------------------------------------------------------------------------------------------------------------------------------SSIYGRPVSAKRIGDVISVSHCVVVDQQSVSLHRNMRVCYSRPPVTFRFINDSHLYKGQLGVNNEILLTTTALEVCHENTEHYFQGGNNMYFYKNYRHVKTLPVSAIATLDTFIVLNLTLVENIDFQVIELYSKAEKRMSTVFDIETMFREYNYYTQRVTGLRRDLSD-IATNRNQFVDAFGSLMDDLGVVGKTVVNAVSSIATLFSSIVTGLINFIKNPFGGMLLFGLLTAVVIAVILLRRKATNFAQNPVQMIYPDIQPISKHELDRIMLAMHDYHQWLNKAKNVLRRRGY
SAMCI_GHV2 ------------------------------------------------------------------------------------------------------------------------------------------------------------------------------------------------------------------------------------------------------------------------------MTAIYGRPVSAKFLGDAISVSDCIEVDQSTVSIHKSLKSCYSRPPVAFKFINGSTIFTGQLGTRNELLLSTNMVENCKAGAEHYFQTKNGTYYFKDYQYIKTVPISEIATLDTFITLNLSLVKNIDFKVIELYTSTEKKMSTVFDIETMFREYNYLTQQLTALKEESGYMVDHTRDKMVRDMASMLSDLGVVGKAILNVAGGVVGIFSSVVSGFLKFITNPVGGMFVLVVTGGFMLLVLNISRRNKLLTAAPMSVIYPNLIPMDADTTKRMILTMHYLQQLFTKMKDRLRLRGY
SCKUH_76 ----------------------------------------------------------------------------------------------------------------------------------------------------------------------------------------------------------------------------------------------------------------------FKINPTRVMTSIYGKPVSAKRLGDAISVSQCVVVDQSSVSLHKSMRQCYSRPLVTFKFLNDTNVYRGQLGVSNEILLTTSAVEACHDGAEHYFQGGAHMYKYKNYEHTETIPLSAVSTLNTFIVLNLTLLENIDFHVIELYSREEKRLSSVFDIETMFREYTTTP-----------------------------------------------------------------------------------------------------------------------------------------
SCKUH_234 ------------------------------------------------------------------------------------------------------------------------------------------------------------------------------------------------------------------------------------------------------------------------------MSAIYGRPVAAKFLGDVLSVSDCIIVDQSSVYVQKSMKTCYSRPKVTFKFINGSETFSGQIGSRNEIILSTSLVETCRTGAEHYIQVGDEMYIYKDYSFSANINMTEVPTLNTVMTLNLSFIQNIDFQVIELYSRDEKSLANVFDIETMFRE----------------------------------------------------------------------------------------------------------------------------------------------
SCKUH_106 ------------------------------------------------------------------------------------------------------------------------------------------------------------------------------------------------------------------------------------------------------------------------------MSAIYGRPVAAKFLGDVLSVSDCIIVDQSSVYVQKSMKTCYSRPKVTFKFINGSETFSGQIGSRNEIILSTSLVETCRTGAEHYIQVGDEMYIYKDYSFSANINMTEVPTLNTVMTLNLSFIQNIDFQVIELYSRDEKSLANVFDI----------------------------------------------------------------------------------------------------------------------------------------------------
SCKUH_15 ----------------------------------------------------------------------------------------------------------------------------------------------------------------------------------------------------------------------------------------------------------------------LRSNPTSVMSAIYGRPVAAKFLGDVLSVSDCIIVDQSSVYVQKSMKTCYSRPKVTFKFINGSETFSGQIGSRNEIILSTSLVETCRTGAEHYIQVGDEMYIYKDYSFSANINMTEVPTLNTVMTLNLSFIQNIDFQVIELYSRDEKSLANVFDIETMFREYTTT------------------------------------------------------------------------------------------------------------------------------------------
SCKUH_155 -----------------------------------------------------------------------------------------------------------------------------------------------------------------------------------------------------------------------------------------------------------------------KNQNPRVMSAIYGRPVAAKFLGDVLSVSDCIIVDQSSVYVQKSMKTCYSRPKVTFKFINGSETFSGQIGSRNEIILSTSLVETCRTGAEHYIQVGDEMYIYKDYSFSANINMTEVPTLNTVMTLNLSFIQNIDFQVIELYSRDEKSLANVFDIETMFRES---------------------------------------------------------------------------------------------------------------------------------------------
SCKUH_160 -----------------------------------------------------------------------------------------------------------------------------------------------------------------------------------------------------------------------------------------------------------------------KIKPTSVMSAIYGRPVAAKFLGDVLSVSDCIIVDQSSVYVQKSMKTCYSRPKVTFKFINGSETFSGQIGSRNEIILSTSLVETCRTGAEHYIQVGDEMYIYKDYSFSANINMTEVPTLNTVMTLNLSFIQNIDFQVIELYSRDEKSLANVFDIETMFREYTLLH-----------------------------------------------------------------------------------------------------------------------------------------
SCKUH_187 ----------------------------------------------------------------------------------------------------------------------------------------------------------------------------------------------------------------------------------------------------------------------LRSNPTSVMSAIYGRPVAAKFLGDVLSVSDCIIVDQSSVYVQKSMKTCYSRPKVTFKFINGSETFSGQIGSRNEIILSTSLVETCRTGAEHYIQVGDEMYIYKDYSFSANINMTEVPTLNTVMTLNLSFIQNIDFQVIELYSRDEKSLANVFDIETMFREYT--------------------------------------------------------------------------------------------------------------------------------------------
SCKUH_244 ------------------------------------------------------------------------------------------------------------------------------------------------------------------------------------------------------------------------------------------------------------------------------MSAIYGRPVAAKFLGDVLSVSDCIIVDQSSVYVQKSMKTCYSRPKVTFKFINGSETFSGQIGSRNEIILSTSLVETCRTGAEHYIQVGDEMYIYKDYSFSANINMTEVPTLNTVMTLNLSFIQNIDFQVIELYSRDEKSLANVFDIE---------------------------------------------------------------------------------------------------------------------------------------------------
SORA_GHV1 -------------------------------------------------------------------------------------------------------------------------------------------------------------------------------------------------------------------------------------------------------------------------------SAIYGKPVSARFMGDVLLVTDCIQVDQNSVFVHNNLRVCYSRPKVSFKFTNKSTIFVGHLGSRNEILLSANLVQTCQRDTTVYFQAGDKMHVYVDNDYSRSIPISNISSLNTLITLNISFIENIDFKVLELYSNTEKKLSNVFDIETMLREYNYYTQNIIGIRKDLDNTMVNNRDSLIEAFGSLIQDLGGFGHFIVNIVSGVFTIFGAIVSGVIGFITHPLGGMLMIVLAIGAALVIFLLFTRSNQMQAAPIKMIYPTVEPISSSEARNILAGLHQFQQPFTAAANYLRRRGY
SUS_AHV1 -------------------------------------------------IYYKNVIVTTVWSGSTYAAITNRFTDRVPVPVQEIDVIDRRGKCVSKAEYVRNNHKVTAFDRDENPVEVDLRPSRLNALGTRGWHTTNDTY-TKIGAAGFYHTGTSVNCIVEEVEAVHLGDCVLREASEAIDAIYRRRYNSTHVLAGDPEVYLARGGFVVAFRPLISNELAQLFARLQFTYDHIQAHVNDMLGRIAAAWCELQNKDRTLWSEMSRLNPSAVATAALGQRVSARMLGDVMAISRCVEVRG-GVYVQNSMRTCYSRPLVTFE--------EGQLGDDNELLISRDLIEPCTGNHRRYFKLGSGYVYYEDYNYVRMVEVPE--TISTRVTLNLTLLEDREFLPLEVYTREELADTGLLDYSEIQRRNQLHALKFY----DIDRVVKVDHNVLLRGIANFFQGLGDVGAAVGKVVLGATGAVISAVGGMVSFLSNPFGALAIGLLVLAGLVAAFLAYRHISRLRRNPMKALYPVTTKTLKDEAKSIVSALEQQEHLASRVGAMATRRR-
SUSBA_RHV1 -----------------------------------------------------------------------------------------------------------------------------------------------------------------------------------------------------------------------------------------------------------------------------------GKPVTAKLVGDAFMVSECVNVDQSSVNIHKSMKTCYSRPLVTFRFQNSTTTFKGQLGTRNEILLTDTHVETCRDAAEHYFFIKNESYYYKDYHYVKTMQVDHISTLNTFLTLNLTFIENIDFHVVQLYSERERLLVGALDLETMLREYNYYTHKVAGLREDLDNTIDLNRDRIIRDLSDMVADLGGIGKVVINTVSGVMTVAGSIVGGFVKFFTNPLGGVTLILLFGVVVFVVFMLSHRTSGIYSAPVKMFYPQIDPISNEEVKRILFGMHQFQQVFHRVRDIRNRVGY
SYMSY_LCV2 -----------------------------------------------------------------------------------------------------------------------------------------------------------------------------------------------------------------------------ATIQIQFAYDSLRRQINRMLGDLARAWCLEQKRQNMVLRELTKINPTTVMTGIYGRPVAAKRLGDVISVSQCVPVNQGTVTLHKSMRVCYSRPLVSFSFINDTKTYEGQLGTDNEIFLTKKMTELCLASSQYYFQSGNEIHVYHDYHHFKTIELDGIATLQTFIALNTSLIENIDFASLELYSRDEQRASNVFDLEGIFREY--FQQNIAGLRKDLDNAVSNNRNQFVDGLGELMDSLGSVGQVITNLVSTVGGLFSNLVSGFISFFKNPFGGMLTLVLVAGVVILVISLTRRTRQMSQQPVQMLYPNIEPITKEQLDGIMLALYEQNRVASRALQLRRRR-Y
TATER_GHV1 -------------------------------------------------------------------------------------------------------------------------------------------------------------------------------------------------------------------------------------------------------------------------------TAIYGRPVSAKFLGDAISVSDCIEVDQQTVSIHKTLKTCYSRPPVAFKFINGSDIFTGQLGHRNELLLSTNMVEVCKPGAEHYFHTKNGTVYFKDYQYVKTIPTSQIASLDTFSTLNLSTVENIDFKVIELYSSAEQKMRNVFDIETMFREYNYLTQQLAALKEESGSTVDHTRDKMVRDMASMLSDLGGIGKAILNVAGGVVGIFSSIVGTVFKFLSHPLGGMLVIALVIGFAILVLNLSRRNKLL-ASPMGMIYPSLIPMDPEVTRKIILGMHELQQVFTRMKDNVRLRGY
TUBEL_GHV1 -----------------------------------------------------------------------------------------------------------------------------------------------------------------------------------------------------------------------------------------------------------------------KINPTRVM-AIYGKPVAAKKVGDAISVSDCINVDQKSVSIHKSLKTCYSRPPVTFRFVNGTSIFQGQLGHRNEIFLSNTQLENCAENAEHFFIAANGIHYYKDYIYQKTLNITELKSVDTFIALNISNIQNIDFNVISLYSTREKRLASVFDLESIFREYNYYSNQLATLQRNFDNSINNNRDALVQTFSDILTDLGGIGKVIVNAASAVTSFLGGIVTGLINFLKNPFGGFFMILIVIGIIVVIFLLRRRTNMMYQAPIKVMYPDIEPMPEEEIQRIILGLHQLQQMSNKIDGLIKTRGY
T2MDRHV -----------------------------------------------------------------------------------------------------------------------------------------------------------------------------------------------------------------------------LLAQIQFAYDSLRTQINTVLEELSRAWCREQHRASLMWNELSKINPTSVMSSIYGRPVSARRIGDAISVSHCVSVDQQSVSLHKSMRMCFSRPLVTFKFVNDTHVYQGQLGVNNEILLTTSSVETCNEQVEHYFQGGSNMYIYHNYEHTKTVPIDSISTLDTFIVLNLTLLENIDFKVIELYSKEEKKMSNVFDIETMFREYNYYTQRVTGLRKDLTDYVS-DRSQFVDAFGNLMDDLGAVGKTVLNAVSGVATLFSSVVSGILGFIKNPFGGMLMIVLVAVVIFLVFSLNRRANNFAQNPIQAIYPDIKPISKDELDRIMLAMHEYQQLLDKARKFLRRRGY
