# Supplementary material for: Bats, Primates, and the Evolutionary Origins and Diversification of Mammalian Gammaherpesviruses
Source: mBio. 2016 Nov 8;7(6):e01425-16. doi: 10.1128/mBio.01425-16 (PMC5101351; doi:10.1128/mBio.01425-16)
Supplement: Data Set S2 — Pol amino acid alignment. Download [file mbo005163037sd2.txt]

>ALC_HV1
LSFWNPYLRRLIPKCFKERENGGIFAIETAIPPTAFYLDSELLMFHVYDIVEVVYAADRC
DSIPPHLQADIVPSGIVLKLYGRTETNQSVCVNVFGQKVYFYVYNDSYSNLQRDVQHILQ
ELHLCSTQKKFLSGYSTSSHEVYQITLGSSSAMRSLASGLEQIGYRVFEANVDASTRFIV
DNKFSTFGWYTCTSPLARPVHQDAHTHLEYDCSVGDIQYHAERLDWPQYNILSFDIECLG
ESGFPSADKDEDMIIQISCVIWTVGCILLSVGTCDLIENVKVYEFPSEMDLLYGFFTLLR
DYGIEMITGYNICNFDFPYILNRAQNVYNIKPEDFSKTKTNSLFYVYTPQENFMRSHSKV
KMSGVVVIDMYQVCRDKLNLSNYKLNTVAKECLGEKKNDVSYKDIPILFKGSSKDRAKLG
MYCVQDAVLVIDLLKHFMTHIEITEIAKIANIPTRRVLSDGQQIRVFTCLLAAAQERDYI
LPMEGYQGATVINPISGFYNTPVLVVDFASLYPSIIQAHNLCYSTLIDYETFMISGGPVH
FVKKHKTESLLASLLKTWLAKRKSIKKELEQCQDAKMKTILDKQQLAIKVTCNSVYGFTG
VASGMLPCLMIAETVTLQGRTMLEKTKQFVENVTVEYLQKICNFCLPQHPNPKFRVVYGD
TDSLFIKCEGFAMDTVIKFGDALASHTSSVLFASPIKLESEKVFKCLMLLTKKRYVGILS
NNKILMKGVDLVRKTACVYVQEVTRAVLELLLRDEEVKVAAQTLSYSPVANCFKTEPLLG
FLKIIDILNQSYSDLKSNKVPVANLTYSTELSKPFTEYKTTNLPHLAVYKKLAMRNEELP
QIHDRISYVFVKSNGSDMAEDPTYAEQNKIPIASDWYFDKIIHGVANILQCVFN
>APSY_RHV1
MNFYNPYLRRLIPLCFETPGTSGYKTFNSTLPPVTFLDDRQILKFHVYDIISSCYSQDRC
EDVPFRFQADIIPSGTVVHLLGKLENGQSVCVNVFGQKIYFYAKAPNSLVLSSAIQEVMS
QFHITQEEKIPLVTYTEELTKVYKVTLSSSQLLYPICDKLKALGIDLFETNVDACQRFMI
DNNFSTFGWYTCDVADLRQSKKDSLCQLELDCGLENICHHPELSSWPPYNIMSFDIECLG
ECGFPCALKEHDCIIQISCVTWNCAKLLFSLGTCDPIEGTEVYECPSEYDLLMGFLIFMR
DSGVEFIAGYNIANFDLPYIIDRATQIYNIDCTQFTKLLTMRTFEVRKPIDGFMRAQTKI
RISGVIPVDMYTVCKDKLSLSDYKLNTVAKHCLNMEKEDVSYKDIPVLFKDGPTGRAKIG
TYCVMDSQLVLDLLKYFMAHIEIAEIGKLAKIPVRRVLTDGQQIRVFSSLLDAARRENYI
LPSSGYQGATVIDPITGFYNTPVLVVDFASLYPSIIQAHNLCYSTIIDYETFTLPSGTVH
FVKKHRKCSLLSRLLTKWLAKRKEIRAQLAACDDPITKTILDKQQLAIKVTCNSVYGFTG
VASGMLPCLQIAETITYQGRKMLEKSRAYIENITSATLGALMHKTY--NPDAYFRVIYGD
TDSL--------------------------------------------------------
------------------------------------------------------------
------------------------------------------------------------
------------------------------------------------------
>ATE_HV3
MEFYNPYLTRLVPKCFRNPSDRGIVSVSSFAPPTYFYNGSENITFHIYDIVETTYSEDRC
NDVPFKFQTDIIPNGTVLKLLGRTLDGASVCANVFGQKIYFYVKVPEGGNITYLMKQALN
EYQTELVKKKILSRYDPDEHEVFKVTISSSHSVYKVSDYLVANGCEIFETNVDAIRRFII
DNNFSTFGWYTCKSACFRTTNRDSYTDIEFDCGYNDLEFHAERTEWPPYNIMAFDIECIG
EKGFPCAKNEGDLIIQISCVFWQVGNMLLSLGTCAAVEDSEVYEFPSEADMLHGFFTILR
DFNVEIITGYNISNFDLPYLIDRATQIYNIKLSDYSRVKSGSIFQVHMPKDGFMRSVSKI
KISGIIAIDMYIVCKDKLSLSNYKLDTVADHCIGAKKEDVSYKDILPLFMSGPEGRAKIG
RYCVIDSVLVLKLLMFFKTHVEISEIAKLAKIPTRRVLTDGQQIRVFSCLLAAARAENYI
LPVDGFQGATVITPIPGFYNNAVLVVDFASLYPSIIQAHNLCYSTLIDYETFMLSSGPIH
FVKKHIQTSLLSKLLTVWLSKRKAIRQKLAQCEDQDTKTILDKQQLAIKVTCNAVYGFTG
VASGLLPCISIAETVTLQGRTMLEKSKAFIEEMTPVRLQEIVPHKLNHEHEAKFRVIYGD
TDSLFVECVGYSVDTVVRFGDFLATFTSEKLFNAPIKLESEKTFQCLLLLAKKRYIGILS
NDKLLMKGVDLVRKTACKFVQKTSSKILNLILKDPEVKAAAQLLSKKDPDYAFREGLPDG
FLKVIDILNESYENLRTGKVSMDDLTFSTELSRPISSYKTENLPHLTVYKKIIKRQEEPP
QIHDRIPYVFVGKTASTMAEDPTYAVQHNIPIARDLYFDKLIHGVANIIQCLFK
>BABA_RHV1
MEFFNPYISRLIPNCLKTPHTKGVFSVTSPDPPVYFIKDKEYLFFHVYDIIETIYTSEDC
ANVPIQFQTDIIPSGIVLKLLGKTEAGTSVCVNVFQQMVYFYVLVPEGFNLGYILQQTLN
SFYTSIEQKKILKEYDPILHTVHKITLSSSADIPRLVETLVSRGCDVFESNVDATKRFII
DNGFSTFGWYSCRHPIQRIHKRDSRTDLEFDCAVNDLQCHMDVKEWPPYTILSFDIECMG
ENGFPNAARDEDMVIQISCILWTVTNILLTLGSCDPIKDTDVYEFPSELDMFFAFFTLIR
DMNIDFVTGYNIANFDFPYIIDRATQVYNFQLKQFTKVISGSTFEVQKPINGFMRAFSKI
KITGLVPIDMYNVCKDKLSLSDYKLNTVAEHCMGSQKDDVTYKEIPPLFRSGPTGRARVG
NYCVLDSILVMDLLKYFMTHIEISEIAKLAKIPTRRVLTDGQQIRVFSCLLEAAKEENYI
LPIGGYQGATVIDPIPGFYNTPVLVVDFASLYPSIIQAHNLCYSTLIDYDTFHLSSGTIH
FVKKHKTMSLLSKLLKIWLAKRKAIKKELAHCEDGPTRNILDKQQLAIKVTCNSVYGFTG
VASGIMPCIQIAETVTLQGRTMLEKSKDFVEMITPSRLRELIGRQFVSDTDASFRV----
------------------------------------------------------------
------------------------------------------------------------
------------------------------------------------------------
------------------------------------------------------
>BAIN_RHV4
MDFYNPYLHRQIPLCFKDASLDGYKVFNSMIEPITFLNNRQLLDFHVYDMVTSSYSQERC
EDVPFRFQSDIIPSGTVIHLLGRLSDGTSICVNVFGQSLYFYAKATDGLVVNSALQEVMA
QFSTCEVEKIPLTTYTECMTKFTKVTLSSSFLFYQICDKLKSSHVDLYETNVDAVQRFVI
DHNFQTFGWYTCSMGNLRINNKDSRCQLEIDCGIDDLQIHTEKTEWPPYNILSFDIECIG
ERGFPNAINEHDTIIQISCVIWNCHKILLSLGTCEKLENITIYECPSEYDLLICFLALLR
DYNIEFITGYNISNFDLPYIIDRATHIYNIDCSRFTKMKIDSIFEVRKPIDGFMRSQTKI
KISGIVPIDMYTVCKDKLSLSDYKLNTVAKHCLSTEKEDVSYKEIPILFKSGPVGRAKVG
SYCVMDSVLVLDLLHYFMAHIEISEIGKLAKIPIRRVLTDGQQIRVFSCLLDAARHNHYI
LPSEGYQGATVIDPISGFYSTPVLVVDFASLYPSIIQAHNLCYSTIIDYETFMLSSGPVH
FVKKHKKCSILSTLLTKWLSKRKQLKHQLATCSDPVTKTIIDKQQLAIKVTCNSVYGFTG
VASGMLPCLKIAETVTFRGRQMLEMSRSYIENMSPYTLGKLVGRTYSC--DASFRV----
------------------------------------------------------------
------------------------------------------------------------
------------------------------------------------------------
------------------------------------------------------
>BASA_RHV1
MDFFNPHIRRIVPRCFKEPGAADVVTVQTHVAPVVFQGGRAGLRFHVYELVETVYFSGRC
DEVPCRFQGDIVPSGTVLKLLGRTVDGRSVCVNVFRQKVYFYVRCEDRAALAATVREAIA
NFFLEKVQKKILKSYDPSLHEVFRVTLGSSACLGAVAHRLASAGMELFESNVDATRRFVL
DNNFGTFGWYVATGALLRPSMRDSWTDLEYDCAVSDLVYDHECKEWPDYRVLSFDIECIG
SEGFPKATIDRDMIIQISCVVWNTSRILLSVGTCAPLEGIEVVEVPSELDLLYAFLALLR
DGDVEFVTGYNISNFDFQYVIDRAVHIYNLNPVDFCRVKSGGKFEVSRPVDGFARSVAKV
KIAGLVPIDMYTVCKDKMSLSDYKLNTVASKCLGTQKDDVSYKEIPALYRRGPEGRARVG
HYCVVDSVIVMDLLRFFMTHVEITEIAKLSKIPVRRILCDGQQIRIFSCLLDVATRENYI
LPVDGYQGATVIDPTPGFYNLPVLVVDFASLYPSIIQAHNLCYSTLLDYETFHLASGTIH
FVKPHVANSFLARLLTAWLKRRKEIRAQLAECRDDALRVILDKQQLAIKVTCNSVYGFTG
VAGGLLPCVRIAETVTFVGRRMLGASMDLVNSLSMERLEEIHGSPLERDEGASLRV----
------------------------------------------------------------
------------------------------------------------------------
------------------------------------------------------------
------------------------------------------------------
>BOS_HV4
MEFFNPYISRLVPKCFKTPGTPGVISITTTDTPVLFHQDKEYLFFHVYDIIETIYTPDRC
PDIPIQFQTDIIPNGTVLKLLGKTQDGASVCVNVFQQMVYFYVLVPDGVNLSYVIQQTLN
GFSITQERKKILKEYDPSLYPVYKITLSAPTEINQLVGNLTSCGCEVFESNVNASTRFII
DNKFSTFGWYSCSNPHPRISQRDSRTDLEFDCGLGDLQFHEEEQQWPPYTIMSFDIECIG
EQGFPCATKDEDLVIQISCIIWTVCNILLSLGTCDPIANTDVYEFPSELDMFYAFFTLLR
DFNIDFVTGYNIANFDFPYIIDRATQVYNIPIRHFTKVISGSTFEVNQPMNGFMRSFSKI
KISGLVPIDMYQVCKDKLSLSDYKLNTVAKHCMGTQKEDVTYKEIPSLFRSGEAGRARIG
SYCVLDSVLVLDLLKYFMIHVEISEIAKMAKIPARRVLTDGQQIRVFSCLLEAAKKEHFI
LPIGGYQGATVINPIPGFYNTPILVVDFASLYPSIIQAHNLCYSTMIDYETFHLSTGPIH
FVKQHKTKSLLSTLLTAWLAKRKTIRKELANCDDGPMKTILDKQQLAIKVTCNSVYGFTG
VASGILPCIPIAETVTLQGRTMLEKSKAFVEMITPERLSDIVSYPVPCDPDASFRVIYGD
TDSLFIECRGYPMQSVLNFADKLTETTTKALFKDPIKLEAEKTFQCLLMLTKKRYIGILS
SDKLVMKGVDLIRKTACSFVQTTSKEILDLVLRDPEVKQAAQYLCRQAPAKVYSDGLPVG
FWKVIDVLNNSYAALATGKVSVESLTFSTELSRPFGEYKTTTLPHLTVYRKIMSRNEELP
QIHDRIPYVFIKGDQSDLAEDPTYVSQNKIPISVEIYFDKLIHGVANILQCLFG
>BOS_HV6
MSFWNPYLRRIIPKCFKETSRDGVLTIETEVPPTGFYQQKEFISFHVYDIIETSYHTERC
DEVPLHLQTDIIPTGIVLKLFGRDERNRSVCVNVFGQKVYFYVYGEDCSNLRRDVQHLLQ
DFSISTVQKKFLTGYSTSYKDVYQVTMTSTAAMYCLAGKLQQQGYSVFEANVDAVARFIT
DNKFSTFGWYSCTGAVLRPSYKDSNTSLEYDCRVCDMSFYPEKNYWPKYNVMAFDIECLG
ESGFPTASRDEDMVIQISCVIWQVGCILLTVGTCDPLPGITVYEFPSEMDMLYAFLALIR
DRDIEFITGYNISNFDFQYVLDRASYTYNIKPESYTRTKSSTIFAVHKPRDNFMRSHTKV
KLAGVIVIDMYLVCKEKLNLSNYKLNTVAKECTGEKKEDVSYKEIPVLFKGTAQDRARLG
LYCVQDSVLVIDLLKHFMTHVEISEIAKIANIPTRRVITDGQQIRVFSCLLAAAKNRNYI
LPMDGYQGATVINPLSGFYNTPVLVVDFASLYPSIIQAHNLCYSTMIDYETFVISSGPVH
FVKKHKTESLLASLLTAWLAKRKAIRKELATCQDSKLKTILDKQQLAIKVTCNAVYGFTG
VASGLLPCLKIAETVTLQGRTMLERTKHYVESLQPVDLERICQRVAEGHADPSLRVVYGD
TDSLFINCIGYDIETVLAFGDQLAEHTSNLLFNKPIKLESEKVFKCLLLLTKKRYLGILS
NEKILMKGVDLVRKTACAYVQEVSREVLDLVLKDADVRAAAQTLSQRCISESYKRGLPLG
FYKVIDVLNAAYAKLQCNQVKMHQLTYSTELSKEFSYYKSHNLPHLAVYKKMMARNEELP
QVHDRIAYVLIQSNGSDMAEDPVYAEQNHIPVASEWYFNKVVHSVANILQCLFK
>BOS_LHV
------------------------------------------------------------
------------------------------------------------------------
------------------------------------------------------------
------------------------------------------------------------
------------------------------------------------------------
---------------------------YNIKPESYTRTKSSTIFAVHKPRDNFMRSHTKV
KLAGVIVIDMYLVCKEKLNLSNYKLNTVAKECTGEKKEDVSYKEIPVLFKGTAQDRARLG
LYCVQDSVLVIDLLKHFMTHVEISEIAKIANIPTRRVITDGQQIRVFSCLLAAAKNRNYI
LPMDGYQGATVINPLSGFYNTPVLVVDFASLYPSIIQAHNLCYSTMIDYETFVISSGPVH
FVKKHKTESLLASLLTAWLAKRKAIRKELATCQDSKLKTILDKQQLAIKVTCNAVYGFTG
VASGLLPCLKIAETVTLQGRTMLERTKHYVESLQPVDLERICQRVAEGRADPSLRVVYGD
TDSLFINCIGYDIETVLAFGDQLAEHTSNLLFNKPIKLESEKVFKCLLLLTKKRYLGILS
NEKILMKGVDLV------------------------------------------------
------------------------------------------------------------
------------------------------------------------------
>CAL_HV3
RSFFNPFLHRLIPDCFKTPGARGVTDIRGPEPPLCFHNGTKIMEFHVYDIIETVYTQEKC
AVIPSDKQGYVVPCGIVIKLLGRREDGASVCINVFGQQGYFYSETPADVNIEVALVEILK
GMAVETVERRSIMGYGNTKRMYHKITLSHPNSISHAATSLKKYGCKIFEANVDASRRFVL
DNKFTTFGWYRCGRAMPRIRDRDSFADFEYDCEVTDLSVIGNDVSWPPYMVMAFDIECLG
EEGFPNATNETDLIIQISCVLWSVGRILLTVGTCAEIDGVEVYEFPSEMDLIYAFFQLIR
DLNVEIITGYNVANFDWPYILDRARHIYGINPASLGKIRGGGVCEVRRPNDMFSRACTKI
RISGVIPIDMYSVCKEKLSLSDYKLDTVAKRILGTKKEDVHYKEIPHLFRAGPEERKRLG
MYCIQDSVLVMDLLNHFVTHVEISEIAKIANIPCRRVLDDGQQIRVFSCLLAAAQKEGFI
LPMDGYQGATVIQPIAGFYNSPVLVVDFASLYPSIIQAHNLCYSTIVDYESFSLSGGTFH
FVKKHIHKSFLASLLESWLAKRKAIRKLLGACNDPRQRTILDKQQLAIKCTCNAVYGFTG
VAHGLFPCLTIAETVTLQGRTMLERAKVFVENLSLTDLEKLAPCPWSFNPDGILRVIYGD
TDSLFIECSGFSEEQVSALSEPLARFTTSSLFNAPISLEAEKIFSCLMLITKKRYVGVLT
DGKITMKGVDLVRKTACQFVQTRCRRVLDLILGNDKVKRAASILSLRPYQTSFTEGLPEG
FLDVINVLNEAYGDLRANRVPISELSFTTELSRQISAYKSTQMPHLIVYQKILARNEEPP
QIHDRIPYVFVASAESEMAEDPSYVTRHNIPIAVEHYFEKLLQGTANILQCLFG
>CAP_HV2
LSFWNPYLRRLIPKCFKEPDKHGVFSIKTSIPPTAFHQGRELLTFHVYDIVEALYTAERC
DDIPPHLQADIVPSGIVLKLFGRTEGGQSACVNVFGQRVYFYVYNDSYVNLQRDVQHVLR
EVHMTPTRKKFLSGYSTSSSEIYQITLWSSSAMRSLANGLSGMGYQVFEANVDAPTRFII
DNKFSTFGWYTCHHWSARPDRRDSHTQLEYDCAVSDVQFHSERVDWPHYNILSFDIECLG
ERGFPSAERDEDIIIQISCTIWAVGRILLCVGTCDPLEGIDVYEFPSELDMLYAFFTLIR
DYGVEMITGYNICNFDFPYVLDRARHVYNFKPEEYSKTKSNSLFYVYKPHENFMRAHSKV
KLSGVVVIDMYHICRDKLSLSDYKLNTVAKECLGEEKTDVTYKDIPILFRGSSRDRARLG
LYCVQDAVLVLNLLQHFMTHIEITEIAKIAHIPPRRVISDGQQIRVFACLLAAAQERGYI
LPMAGYQGATVINPLSGFYNTPVLVVDFASLYPSIIQAHNLCYSTLVDYETFSISSGPVH
FVKRHKTESLLASLLTAWLAKRKAIRRELAKCQDDKLRTILDKQQLAIKVTCNSVYGFTG
VASGMLPCLTIAETVTLQGRTMLEKTKRFVETVDIQHLRELCQDGLPQNPSPRLTVVYGD
TDSLFINCEGFHIDTVLQFSDRLAAHTSSLLFPDPIKLESEKVFQCLLLLTKKRYV----
------------------------------------------------------------
------------------------------------------------------------
------------------------------------------------------
>CRO_GHV1
MSFYNPYLVRIIPKCFKTPGAAGVIPHTSTLEPVCFIENKETLIFHVYDVVEAVYAQDRC
DHVPFRFQTDIIPNGTVLKLLGRTEDDVSVCVNVFGQELYFYVRVPEGRQIDFIIQQAQR
GYRYETTKKKVLSEYSTETLEVYRVFVSSMAFLDTLANSLVAAGCEVFETNVDAARRFII
DNGFSTFGWYSCASAVPRSCSRDAWTTLEYDCSVRDLDFFPDRAEWPGYNIMSFDIECIG
ENGFPTATRDEDMILQISCVLWKAGSVLLNLGTCNPIDGVEIYQCPSELDLLYLFFTMIR
DLNVEFVTGYNISNFDFPYILDRASQVYNLNPKEFTRVRSSSIFEVHAPKNGFMRAVSKV
KVAGVVPVDMYQVCKDKLSLSNYKLDTVAKECVGEKKDDVSYREIPHLFRQGSEGRAKLG
MYCVKDSVLVLDLLKYFMTHVEISEIAKIAKIPTRRVLTDGQQIRVFSCLLDVAGREGFI
LPVDGYQGATVIDPIPGFYNTPVLVVDFASLYPTIIQAHNLCYSTLIDYETFDLSSGTVH
FVKKHKTVSLLAALLNVWLTKRKAIRKTLASEKDETTKTILDKQQLAIKVTCNAVYGFTG
VASGMLPCLKIAETVTFQGRRMLERSKRFIEAVTPDGLSAILHRPVTCAQDASFKV----
------------------------------------------------------------
------------------------------------------------------------
------------------------------------------------------------
------------------------------------------------------
>DIBI_GHV
MEFFNPYLSRLVPKCFKTPNTPGVISITTLDTPVLFFKDKEYLFFHVYDIIETVYTSDRC
VDIPVQFQTDIIPNGTVLKLLGKTRDGVSVCVNVFQQMVYFYVRVPEGVNLSYIIQQTLN
GFNITQERKKILREYDPSLYPVYKITLSSSTDINQLVESLTSCGCDVFEANVSASTRFII
DNKFSTFGWYSCSNPHQRTSQRDARTDLEFDCGLGDLQFHPGEQQW-PYTIMSFDIECIG
EQGFPCATRDEDLVIQISCILWTVGNILLSLGTCDPIDNTDVYEFPSELDMFYAFFTMIR
DHDIDFVTGYNIANFDFPYIIDRATQVYSMPLRQFTKVMSGSTFEVHQPINGFMRSFSKI
KISGLVPIDMYQVCKDKLSLSDYKLNTVAKHCMGTQKEDVTYKEIPVLFRSGQAGRARVG
SYCVLDSVLVLDLLKYFMIHVEISEIAKMAKIPARRVLTDGQQIRVFSCLLEAARKENFI
LPIGGYQGATVINPIPGFYNTPILVVDFASLYPSIIQAHNLCYSTMIDYETFQLSTGPIH
FVKQHKIKSLLSTLLTAWLAKRKAIRKELAHCEDGPLKTILDKQQLAIKVTCNSVYGFTG
VASGMLPCIQIAETVTLQGRTMLERSKAFVEMITPERLSDIISHPVPCEPDASFRV----
------------------------------------------------------------
------------------------------------------------------------
------------------------------------------------------------
------------------------------------------------------
>ELMA_GHV1
RGFYNPYIARIVPKCLKYPGAQGIYDVSAHIPLVYFWNNMEFICFHVYDVVEAEYDQSRC
DEVPFALQTEIIPRGVVLKLLGRLDTGESVCVNVFGQRLYFYAEPTRDVDVENLVRQKVN
SYSVSMEMKKPLDHYRDKPRKVYKIQVSSRVALQEVVSDLKKHGCIIYESSVDATRRFIL
DHGLTTFGWYSCARSWPRLLHRDAWTQLEFDCHVTDLTVDKQNSSWPSYQVVSFDIECLG
EQGFPLATRAEDLIIQISCVVWKIGKFLLTIGTCDPIEDVGIFEFPSEIDMLYAFFTMIR
DYDVEFLTGYNIANFDLPFIIDKATSVYNIDLSQFSRVKTGAMFEVHRPSNSFMRSNTKI
KIAGLVAIDMYPVCKEKLSLTNYKLNTVSEECLKNKKEDVSYKEIPMLFRRGPESRQKLG
IYCVQDSVLVIDLLKYFQTHLEVAEIARLANIPLRKVISDGQQIRVFTCLLEAANQQNYI
LPEDGYQGATVIAPISGFYNTPVLVVDFASLYPSIIQAHNLCYSTLLDYDTFHLASGPVH
FARPHVAESLLSKLLHGWLAKRKSIRQTLASTTDPVLAGILDKQQLAIKVTCNAVYGFTG
VVHGLLPCLSIAETITYQGRQMLDKSKTFVEALTPASVQALTNNTLIPDPEAHFRV----
------------------------------------------------------------
------------------------------------------------------------
------------------------------------------------------------
------------------------------------------------------
>EPSE_RHV1
GGFFNPYLR--VPQCFREPGLRGVVPVKTTAPLTYFLNDEVFMWFHVYDVVETVYTADKA
DQVPFRFQADVIPSGTVLKLLGRTESGHSVCVNVFGQGIYFYAQP--GFNLHYALQQAL-
-FRVTKERKRILQHY------VHRIHLSSAAAALTAADKLANSQCAVFESNVDGTRRFLI
DNKFYSFGWYKCRAAEPRIGCRDAWTDLEFDCAVQDLEPLPDRTDWPPYTVLSFDIECMG
ENGFPSASRDEDMVIQISCVLWTVGSVLLSLGTCAPLPGVDVYEFPSELDMFHAFFSMLR
DGNIEFVTGYNIANFDFPYLIARACEVYGMSLRDYCRVRTGAMFEVHKPKDGFMRSVSKV
KITGIISIDMYIVCKDKLNLSDYKLNTVAEKCMGSKKEDVTYKEIPHLFREGRAGRARLG
LYCVQDSVLVLDLLRMFMTHVEISEIAKLAYIPARRVLHDGQQIRVFSCLLAAAQQENYI
LPV-GYQGATVITPIPGFYDTPVLVVDFASLYPSIIQAHNLCYSTLIDYETFIISSGPVH
FVKKHRRESLLGRLLTAWLARRKAIRAQLAQCQDPTLRTILDKQQLAIKVTCNSVYGFTG
VASGLLPCLKIAETVTLQGRTMLERSKCHVEKLTPDHVREIYPHPFEHSPDASFKV----
------------------------------------------------------------
------------------------------------------------------------
------------------------------------------------------------
------------------------------------------------------
>EQ_HV2
MSFYNPYLVRIIPKCFKTPGAAGVVPHTSTLDPVCFVGDKETLTFHVYDIIETVYGQDRC
DHVPFQFQTDIIPSGTVLKLLGRTSDDRSVCVNVFRQELYFYVRVPEGLKLDFLIQQCSR
EYRYEKTSKRVLREYCVEAREVYRVFASSQGFVDLLAGGLTAAGCEVFETNVDAARRFII
DNGFSTFGWYSCAAAVPRQAARDSWTELEYDCAAGDLEFHAGRADWPGYNVLSFDIECLG
ENGFPNASRDEDMILQISCVIWKAGSVLLNLGTCEEIEGVEVYQCPSELDLLYLFFTMIR
DADVEFVTGYNISNFDFPYVIDRATQVYNLNLKEFTRVRSSSIFEVHKPKNGFMRAVSKV
KVAGVVPIDMYQVCRDKLSLSNYKLDTVAGECVGAKKEDVSYKEIPHLFRQGPGGRARLG
LYCVKDSALVLDLLRYFMTHVEISEIAKIAKIPTRRVLTDGQQIRVFSCLLDVAGREGYI
LPVEGYQGATVIDPSPGFYNTPVLVVDFASLYPTIIQAHNLCYSTMIDYETFELASGPVH
FVKKHKAVSLLATLLNVWLAKRKAIRRELATVSDEAVRTILDKQQLAIKVTCNAVYGFTG
VASGILPCLKIAETVTFQGRRMLENSKRYIEGVTPEGLADILGRRVECAPDASFKVIYGD
TDSLFIHCRGYRPEQVTGFCDELAAHMTRTLFVDPIKLEAEKTFKCLILLTKKRYIGMMT
TDRLLMKGVDLVRKTACRFVQETTKAILDLVMGDEAVRAAAERLCAMRVEEVCARGPPVG
FLKVVDILNDSYRKLRLNRVPVGQLSFSTELSRPISYYKTLTLPHLVVYHKIMQRNEELP
QIHDRIAYVFVQSPKSEMAEDPAYAAQHNIPPAVDLYFDKVIHGAANILQCLFE
>EQ_HV5
MSFYNPYLVRIIPKCFKTPGAAGVIPHTSTLEPVCFVGDRETLSFHVYDIIETVYNQDRC
DHVPFQFQTDIIPSGTVLKLLGRTADDRSVCVNVFRQELYFYAEVPEGLRLDFIIQQSSR
EYSYQKTRKRVLKQYSVETREVYKIFASSSGFVDLLADRLTAAGCEVFETNVDAARRFII
DRGFSTFGWYSCSAAVPRLAGRDSWTELEYDCAVGDLEFYPERSEWPGYNIMSFDIECMG
ESGFPNAARDEDMILQISCVIWKEGSILLNLGTCSPIEGVEVYECPSELDLLYLFLTMIR
DMDLEFVTGYNISNFDFPYILDRASQVYNLNPKEFTRTRSASIFEVHKPKNGFMRAVSKV
KVAGVVPVDMYQVCREKLSLSNYKLDTVAKECVGEKKDDVSYKEIPHLFRQGPEGRAKLG
TYCVKDSALVLDLLKYFMTHVEISEIAKIAKIPTRRVLTDGQQIRVFSCLLDVAGRQGFI
LPSEGYQGATVIDPTPGFYNTPVLVVDFASLYPTIIQAHNLCYSTMIDYETFELSSGAVH
FVKKHKTASLLATLLNAWLAKRKAIRRALAAEADEATRTILDKQQLAIKVTCNAVYGFTG
VASGILPCLKIAETVTFQGRRMLERSKRYIEAVTPEGLAAILQRPVACDPEASFKVIYGD
TDSLFIHCRGYSPEAVTGFCDELAAHMTHTLFVDPIKLEAEKTFTCLILLTKKRYIGMMT
TGKVLMKGVDLVRKTACKFVQETTKAVLDLVLRDEGVRAAAERLCSMRVEEVYRRGLPAG
FLKVVDVLNDSYRRLRLNLVPASQLSFSTELSRPISYYKTLTLPHLVVYNKIMQRNEELP
QIHDRIAYVFVQPSKSDLAEDPAYAAQHGIPPAVDLYFDKVVHGAANILQCLFE
>EQZ_GHV1
MSFYNPYLVRIIPKCFETPGVSGVIPHTSTLEPVCFVGDEETLTFHVYDIIETLYTQDRC
DHVPFRFQTDIVPSGTVLKLLGRTEDDVSVCVNVFGQELYFYAEVPEGLRLDFIIQQAQR
RYRYEKTSKRVLGEYSTRTREVYRVFVSGMGFLDLLANGLVAAGCEVFETNVDAARRFII
DNGFSTFGWYSCSAAVPRAGARDSWTALEYDCSVGDLEFFPDRAEWPGYNVMSFDIECIG
ESGFPNASRDEDMILQISCVLWKAGSILLNLGTCDPIEGVEIYQCPSELDLLYLFFTMIR
DLDVEFVTGYNISNFDFPYILDRASQVYDLNPREFTRTRSSSVFEVVKPRNGFMRAVSKV
RVAGVVPVDMYQVCKDKLSLSNYKLDTVAKECVGEKKEDVSYREIPHLFRQGPEGRARLG
LYCVKDSALVLDLLKYFMTHVEISEIAKIAKIPTRRVLTDGQQIRVFSCLLDVAGREGFI
LPVEGYQGATVIDPTPGFYNTPVLVVDFASLYPTIIQAHNLCYSTMIDYETFDLSSGTVH
FVKRHKTVSLLATLLNVWLAKRKAIRKTLATEADEAVRTILDKQQLAIKVTCNAVYGFTG
VASGILPCLKIAETVTFQGRRMLERSKRYIEAVTPEGLAAILRRPVACAPEASFK-----
------------------------------------------------------------
------------------------------------------------------------
------------------------------------------------------------
------------------------------------------------------
>FECA_GHV1
ANFYNPYLNRLIPLCFKTPHKSGVLPITNRVQPTYFINGEERLTFHVYDIIETTYHSQKF
PNIPF----DIRPSGTVLKLFGRTENNQSVCVNVFQQQVYFYVEG--GTGVMHHIQQAMR
HYSLKGMVKKILREYN-EEHLVYKVSMSSNEHLATVTEKLQKAGCQLYESNVDAIKRFII
DNGFSTFGWYYCKNAMPRLTNRDSWTDLEFDCSWTDLIFYPDRHDWPNYQVLSFDIECLG
ENGFPNATKDEDMVLQISCVLWQTGKILFNLGTCDPIQDTEVFECPSEIDMFYLFFTMLR
DFNIEFITGYNIANFDFTYIINRAVEVFNFNLKDFTKSKSSSTFIVHTPQNGFMRAVPKI
KISGFVCIDMYHVCKDKLGLSNYKLNTVAQHCIGGQKDDVSYKEIPQLFRAGPQGRARLG
AYCVKDSEIVLQLLRYFMTHVEISEIAKIAKIPPRMVLTDGQQIRVFSCLLDVARKQNYI
LPLDGYQGATVIDPISGFYNTPILVVDFASLYPTIIQANNLCYSTMIDYQTFHLSSGLVH
FVNKHKQVSLLATLLNAWLSKRRSLKKTLESVTDPNLKTILDKQQLAIKVTCNAVYGFTG
VSSGILPCLKIAETITYEGRRMLEKSKHFIEAITPIDMERIMHRPLNCAYNASFRVIYGD
TDSLFIECQGYPMSEVGAFCDQLAKVTTDTLFVDPIKLEAEKIFQCLILLSKKRYIGVLS
KGELLMKGVDLIRKTSCKFVQNTSRLVLNLILYDSEVREAACSLSTKQISSVFSEGLPLP
LFKVIDILNDSYKKLKFNQVPIEDLTFTTELSKPASLYKVSNIPHIVVYKKIISRNEEPP
QIHDRIPYVFVESPHSDMAEDPSFVKQHHIPLAIDLYFDKVVRGAANILQCIFG
>GOGO_LCV
GLFYNPFLRRLIPKCFQTPGASGVVDIRGPQPPLCFYRDSLTLDFHVYDILETVYTHEKC
AVIPSDKQGYVVPCGIVIKLLGRKADGASVCVNVFGQQAYFYASAPQGLDVEFAVLNALK
AVSVEQVTRRSIMGYGNQACIYHKITLSHPNSVSHVATWLQKHGCQIFEANVDATRRFVL
DNDFVTFGWYSCRRAIPRIQYRDSYAELEYDCEVGDLSVRREDSSWPSYTALAFDIECLG
EEGFPTATSEADLILQISCVLWSTGRILLTLGTCEDIEGVEVYEFPSELDMLYAFFQLIR
DLSVEIVTGYNVANFDWPYILDRARHIYGINPASLGKIRAGGVCEVRRPHDGFLRANTKV
RITGLVPIDMYAVCRDKLSLSDYKLDTVARHLLGAKKEDVHYKEIPRLFAAGPEGRKRLG
MYCVQDSALVMDLLNHFVIHVEVAEIAKIAHIPCRRVLDDGQQIRVFSCLLAAARKENFI
LPIDGYQGATVIQPLSGFYNCPVLVVDFASLYPSIIQAHNLCYSTMIDYESFRLTGGVYH
FVKKHVHESFLASLLTSWLAKRKAIKKLLAACEDPRQKTILDKQQLAIKCTCNAVYGFTG
VANGLFPCLSIAETVTLQGRRMLERAKAFVEALSPADLQALAPSWAPLNPEGRLRV----
------------------------------------------------------------
------------------------------------------------------------
------------------------------------------------------------
------------------------------------------------------
>GOGO_RHV1
MDFFNPFLGRLIPACLRSAGSAGVVPVNTSFPPTYFQGPVRGLIFHVYDIVETTYTADRC
DEVPFSFQTDIIPSGTVLKLLGRTLEGASVCVNVFRQRCYFYTRAPAGVNLTHVLQQALQ
AFSTEPARKKILRAYDTQEYAVHKVILSSSPMMQVLSDRLTACGCEVFESNVDAIRRFVL
DHGFSTFGWYECTNPSPRTHTRDSWTQLEFDCSWEDLEFIQGKTEWPPYNILSFDIECMG
EKGFPNATQDEDVIIQISCVLHTVGRILMGLGTCDPLPGVEVFEFPSEYDMLTAFLTMIR
DYDVDFLTGYNIANFDLPYIIARATQVYNFKLQDFTKIKTGSVFEVHQPRGNFMRSQSKV
KISGIVPIDMYQVCRDKLSLSDYKLDTVANQCLGQRKEDISYKEIPPLFKSGPEGRAKVG
NYCVIDSVLVMDLLLRFQTHVEISEIAKLAKIPSRRVLTDGQQIRVFSCLLEAATAEGYI
LPVSGYQGATVINPLPGFYDDPVLVVDFASLYPSIIQAHNLCYSTLIDYETFILSGGPVH
FVKKHKRESLLARLLTVWLAKRREIRKTLALCTDPVQKTILDKQQLAIKVTCNAVYGFTG
VASGILPCLNIAETVTLQGRKMLERSKAFVEAISPARLASLLQKPIDVPTDARFKV----
------------------------------------------------------------
------------------------------------------------------------
------------------------------------------------------------
------------------------------------------------------
>HELI_GHV1
MSFFNPYLNRIIPKCFKEAGASGVLSVNTGIAPVYFLNNERGLRFHVYDVLETTYGKDRC
DDVPFHLQCEIIPSGIVLKLFGRTEGGDSVCVNVFGQRVYFYAHLEDGANLHHMIQQATS
EFFISKVRRKFLTGYGDEEHEVYKITLSSSSAMAALARKLEELGCVIFEANVDAVARFVT
DNDFSTFAWYTCRNATPRFQFRDAHTHLEYDCAVGDLTTHAERSDWPPYKVMAFDIECLG
EAGFPDAARDEDMVIQISCVLWTVGNILLSVGTCHAIPGTRVYEFPSEMDMLYAFLALLR
DYEVEFVTGYNIANFDFPYILDRASSAYNINPGEYTKTKSGALFAVHKPKDNFMRSNTKV
KLSGTVVIDMYMVCKEKLSLSNYKLDTVARECLGDKKEDVSYREIPGLFKGSAGGRARIG
VYCVQDSLLVMDLLRHFMTHVEISEIAKIANIPTRRVITDGQQIRVFSCLLSTARDRGYI
LPMEGYQGATVINPLSGFYNTPVLVVDFASLYPSIIQAHNLCYSTLIDYDTFVISSGPVH
FVKKHVNESLLASLLTDWLAKRKLIKRQLAECRDPKLRTILDKQQLAIKVTCNAVYGFTG
VASGLLPCLKIAETVTLQGRSMLERTKNFVEPLTGADIERLCQRPVPHEPDASLKV----
------------------------------------------------------------
------------------------------------------------------------
------------------------------------------------------------
------------------------------------------------------
>HIDI_HV
------------------------------------------MWFHVYDIIESTYTSKQC
DAVPFQLQTDIIPCGTVLKLLGRMEGGESVCVNVFGTKPYFYAKA--SVNVPFILQQALH
AFYVTRDYKKLLTQY------VYKITVSSDQSIPTMVTALTAAGCSVFEANVTATSRFLI
DNHFGSFGWYSCSEATPRVLHRDANTDLEFDCALSTLKYDAENTGWPPYRVLSFDIECIG
ETGFPSASKDVDMVIKISCVIWTPCQILFTVGTCDGIEGVEVFEFPSELDMLYAFFYFIR
DSNIEIVTGYNIANFDFPYLIERAAVVYNLDVNSFSRMSRGGLFAVHKPRGSFLRATSKI
KISGVVAIDMYMVCRDKLSLSDYKLNTVAAACLGAQKDDVSYKDIPTLFRSGPRGRATLG
KYCVKDAALVMDLLKHFMIHVEITEIAKLARIPTRRVLTDGQQIRIFVCLLGVAKDHNYI
LPT-GYQGATVINPLSGFYTKPVLVLDFASMYPSIIQAHNLCYSTLIDYESFQVSAGTVH
FVKRHVRTSLLSILLQNWLAKRKEIRRNMAQCLDPNLKTILDKQQLAIKVTCNSVYGFTG
VASGMLPCLTIAETVTLQGRVMLERTKEYIERLSISDLDRISPPRDPRNPEAKLSVIYGD
TDSQFILCQGFSLQEVEQFGDQLAAAVSHALFVDPIKLEAEKIFTCLMLLTKKRYFGILS
NGKILMKGVDLVSKT---------------------------------------------
------------------------------------------------------------
------------------------------------------------------
>HS_HV4
GLFYNPFLRRLIPKCFQTPGAAGVVDVRGPQPPLCFYQDSLTLDFHVYDILETVYTHEKC
AVIPSDKQGYVVPCGIVIKLLGRKADGASVCVNVFGQQAYFYASAPQGLDVEFAVLSALK
AVSVEKVTRRSIMGYGNHAGDYHKITLSHPNSVCHVATWLQKHGCRIFEANVDATRRFVL
DNDFVTFGWYSCRRAIPRLQHRDSYAELEYDCEVGDLSVRREDSSWPSYQALAFDIECLG
EEGFPTATNEADLILQISCVLWSTGRILLTLGTCEDIEGVEVYEFPSELDMLYAFFQLIR
DLSVEIVTGYNVANFDWPYILDRARHIYSINPASLGKIRAGGVCEVRRPHDGFLRANTKV
RITGLIPIDMYAVCRDKLSLSDYKLDTVARHLLGAKKEDVHYKEIPRLFAAGPEGRRRLG
MYCVQDSALVMDLLNHFVIHVEVAEIAKIAHIPCRRVLDDGQQIRVFSCLLAAAQKENFI
LPMDGYQGATVIQPLSGFYNSPVLVVDFASLYPSIIQAHNLCYSTMIDYESFRLTGGVYH
FVKKHVHESFLASLLTSWLAKRKAIKKLLAACEDPRQRTILDKQQLAIKCTCNAVYGFTG
VANGLFPCLSIAETVTLQGRTMLERAKAFVEALSPANLQALAPSWAPLNPEGQLRVIYGD
TDSLFIECRGFSESETLRFAEALAAHTTRSLFVAPISLEAEKTFSCLMLITKKRYVGVLT
DGKTLMKGVELVRKTACKFVQTRCRRVLDLVLADARVKEAASLLSHRPFQESFTQGLPVG
FLPVIDILNQAYTDLREGRVPMGELCFSTELSRKLSAYKSTQMPHLAVYQKFVERNEELP
QIHDRIQYVFVEPKGTEMAEDPAYAERHGVPVAVDHYFDKLLQGAANILQCLFD
>HS_HV8
MDFFNPFIDRLIPACFQTPGRPGVVAVDTTFPPTYFQGPKRGLIFHVYDIVETTYTADRC
EDVPFSFQTDIIPSGTVLKLLGRTLDGASVCVNVFRQRCYFYTLAPQGVNLTHVLQQALQ
AFSTEPVRKKILRAYDTQQYAVQKITLSSSPMMRTLSDRLTTCGCEVFESNVDAIRRFVL
DHGFSTFGWYECSNPAPRTQARDSWTELEFDCSWEDLKFIPERTEWPPYSILSFDIECMG
EKGFPNATQDEDMIIQISCVLHTVGRMLLGLGTCDPLPGVEVFEFPSEYDMLAAFLSMLR
DYNVEFITGYNIANFDLPYIIARATQVYDFKLQDFTKIKTGSVFEVHQPRGNFMRSQSKV
KISGIVPIDMYQVCREKLSLSDYKLDTVAKQCLGRQKDDISYKDIPPLFKSGPDGRAKVG
NYCVIDSVLVMDLLLRFQTHVEISEIAKLAKIPTRRVLTDGQQIRVFSCLLEAAATEGYI
LPVSGYQGATVISPSPGFYDDPVLVVDFASLYPSIIQAHNLCYSTLIDYETFVLSGGPVH
FVKKHKRESLLAKLLTVWLAKRKEIRKTLASCTDPALKTILDKQQLAIKVTCNAVYGFTG
VASGILPCLNIAETVTLQGRKMLERSQAFVEAISPERLAGLLRRPIDVSPDARFKVIYGD
TDSLFICCMGFNMDSVSDFAEELASITTNTLFRSPIKLEAEKIFKCLLLLTKKRYVGVLS
DDKVLMKGVDLIRKTACRFVQEKSSQVLDLILREPSVKAAAKLISGQATDWVYREGLPEG
FVKIIQVLNASHRELCERSVPVDKLTFTTELSRPLADYKTQNLPHLTVYQKLQARQEELP
QIHDRIPYVFVDAPGSELAEHPEYVKQHGLRVAVDLYFDKLVHAVANIIQCLFQ
>LYRU_GHV1
TNFYNPYLNRLIPLCFKTPHKSGVVPITNRVQPTYFINGDERLTFHVYDIIETTYHSQKF
PNIPF----DIRPSGTVLKLFGRTEDNQSVCVNVFQQQVYFYVEG--GTGVMHHIQQAMR
HYSLKGMVKKILREYN-EEHLVYKVSMSSNEHLAIVTEKLQKAGCQLYESNVDAIKRFVI
DNRFSTFGWYYCKNAIPRLTNRDSWTDLEFDCSWTDLTFYPDRHDWPNYQVLSFDIECLG
ENGFPNATKDEDMVLQISCVLWQTGKILFNLGTCDPIQDTEVFECPSEIDMFYLFFTMLR
DFNIEFITGYNIANFDFTYLINRAVEVFNFNLKDFTRTKSSSTFTVHTPQNGFMRAVPKI
KISGFVCIDMYHVCKDKLGLSNYKLNTVAQHCIGGQKDDVSYKEIPHLFRAGPQGRARLG
AYCVKDSEIVLQLLRYFMTHVEISEIAKIAKIPSRMVLTDGQQIRVFSCLLDVAREQNYI
LPLDGYQGATVIDPISGFYNTPILVVDFASLYPTIIQANNLCYSTMIDYQTFHLSSGRVH
FVNKYKQVSLLATLLNAWLSKRRSIKKSLEGVTDPNLKTILDKQQLAIKVTCNAVYGFTG
VSSGILPCLKIAETITYEGRRMLEKSKHFIEAITPIDMERIIQRPLNCAYNASFRVI---
------------------------------------------------------------
------------------------------------------------------------
------------------------------------------------------------
------------------------------------------------------
>MAFA_LCV
GLFYNPFLRRLIPKCFQTPGAAGVVDVRGPQPPLCFYRDTLTLEFHVYDILETVYTHERC
AAIPSDKQGYIVPCGIVIKLLGRKADGASVCVNVFGQQAYFYAGAPQGLDVEFAVLNALK
AVSVERVTRRSIMGYGNQAGVYHKITLSHPNSVSHVATWLQKHGCQIFEANVDAARRFVL
DNDFVTFGWYSCRRAIPRLQQRDSYAELEYDCEVGDLSVRREDSSWPSYTALAFDIECLG
EEGFPTATNEADLILQISCVLWSTGRILLTLGTCEDIEGVEVYEFPSELDMLYAFFQLIR
DLSVEIVTGYNVANFDWPYVLDRARHIYGINPASLGKIRAGGVCEVRRPHDGFLRANTKV
RITGLIPIDMYAVCRDKLSLSDYKLDTVARHLLGAKKEDVHYKEIPRLFAEGPGGRRRLG
MYCVQDSALVMDLLNHFVIHVEVAEIAKIAHIPCRRVLDDGQQIRVFSCLLAAAQKENFI
LPMDGYQGATVIQPLSGFYNSPVLVVDFASLYPSIIQAHNLCYSTMIDYESFRLTGGTYH
FVKKHVHESFLASLLTSWLAKRKAIKKLLAACEDPRQKTILDKQQLAIKCTCNAVYGFTG
VANGLFPCLSIAETVTLQGRTMLERAKAFVEALSPADLQALAPTWAPLNTEGRLRV----
------------------------------------------------------------
------------------------------------------------------------
------------------------------------------------------------
------------------------------------------------------
>MAFA_RHV2
MDFFNPYLGRLIPACLRTPGAVGMIPVTIPFPPTYFENGARGITFHACDVVEATYTADRC
AEVPSRFQTDIIPSGTVLKLLGRTEDGTSVCVNVFRQQVYFYAKAPAGVNVTHVLQQALK
NFSTRRVTKKILRTYDVTEHPVTEITLSSGPMLSTLSDRLVACGCEVFESNVDAVRRFVL
DHGFTTFGWYSCARATPRLAARDARTALEFDCSWEDLSVQADRSDWPPYRIVAFDIECTG
EAGFPCATRDGDAVIQISCVFYTTKNILFSVGTCDPIPDTDVLEFPSEYDMLVSFFAMLR
DFEVDFLTGYNISNFDLPYLITRASQVYNLRLNEYTKIKTGSIFEVHEPRGGFMRSVSKI
KIAGIVPIDMYQVCREKLSLSDYKLDTVARQCLGGKKEDVSYKDIPPLFRSGSAGRAKVG
SYCVMDSVLVMNLLKMFMIHVEISEIAKLAKIQARRVLTDGQQLRVFSCLLEAAARENFI
LPVGGYQGATVINPIPGFYDEPVLVVDFASLYPSIIQAHNLCYSTMIDYETFVLSGGPVH
FVKKHKRESLLGRLLTVWLEKRRAIRRTLAACDDPSLKTILDKQQLAIKVTCNAVYGFTG
VASGLLPCINIAETVTLRGRTMLEMSKSYVEALTTDDLRTRLGCEVTAGHGARFRV----
------------------------------------------------------------
------------------------------------------------------------
------------------------------------------------------------
------------------------------------------------------
>MAFU_RHV
MDFFNPYLGRLIPACLRTPGAGGMIPVTIPFPPTYFENGARGITFHAYDVVETTYAADRC
AEVPSRFQTDIIPSGTVLKLLGRTENGTSVCVNVFRQQVYFYAKVPAGVNVTHVLQQALK
NFSTRRVTKKILKTYDVAEHPVTEITLSSGSMLSTLSDRLVACGCEVFESNVDAVRRFVL
DHGFTTFGWYSCARATPRLAARDARTALEFDCSWEDLSVQADRSDWPPYRIVAFDIECMG
EAGFPCATRDGDAVIQISCVFYTTRNILFSVGTCDPIPDTDVLEFPSEYDMLVSFFAMLR
DFEVDFLTGYNISNFDLPYLITRASQVYNLRLNEYTKIKTGSIFEVHEPRGGFMRSVSKI
KIAGIVPIDMYQVCREKLSLSDYKLDTVARQCLGGKKEDVSYKDIPPLFRSGPGGRAKVG
SYCVMDSVLVMDLLKMFMIHVEISEIAKLAKIQARRVLTDGQQLRVFSCLLEAAARDNFI
LPVGGYQGATVINPIPGFYDEPVLVVDFASLYPSIIQAHNLCYSTMIDYETFVLSGGPVH
FVKKHKRESLLGRLLTVWLEKRRAIRRTLAACDDPSLKTILDKQQLAIKVTCNAVYGFTG
VASGLLPCINIAETVTLRGRTMLEMSKSYVEALTTDNLRTRLGREVTACHGARFRVVYGD
TDSLFIACDGYSAEAVSAFCDDLAARITADLFPPPIKLEAEKTFKCLLLLTKKRYIGVLL
NDKMVMKGVDLIRKTACKFVQERCRSILDLVLHNQEVKAAARLLCKRPPHAVYEEGLPAG
FIKIVEVLNASYVDLRNSVVPIEQLTFSTELSRPVCDYKTTNLPHLAVYQKLASRCEELP
QVHDRIPYVFVDAPGSDLAEHPDYVKQHQIPVAVDLYFDKLVHGAANILQCLFG
>MUR_HV4
MNFYNPYLRRLIPLCFQTPGTSGYKTFNSMLPPVTFLNDQQILKFHVYDIISSCYSQDRC
EDIPFRFQADIIPSGTVIHLLGKLENGQSVCVNVFGQKIYFYAKAPNSLVLSSAIQEVMS
QFHITQEEKIPLVTYTEELTKVYKVTLSSSQLLYPICDKLKALGIELFETNVDACQRFMI
DNNFSTFGWYTCDVADLRQSKKDSLCQLEIDCGLENICHHPELSSWPPYNILSFDIECLG
ECGFPCALKEQDCIIQISCVTWNCAKLLFSLGTCDPIEGTEVYECPSEYDLLMAFLIFMR
DSGVEFISGYNIANFDLPYIIDRATQIYNIDCTQFTKLVTMRTFEVRKPIDGFMRAQTKI
RISGVIPVDMYTVCKDKLSLSDYKLNTVAKHCLNMEKEDVSYKDIPILFKEGPTGRAKIG
TYCVMDSQLVLDLLKYFMAHIEIAEIGKLAKIPVRRVLTDGQQIRVFSSLLDAARRENYI
LPSSGYQGATVIDPITGFYNTPVLVVDFASLYPSIIQAHNLCYSTIIDYETFTLPSGTVH
FVKKHKKCSLLSRLLTKWLAKRKEIRTQLAACEDPITKTILDKQQLAIKVTCNSVYGFTG
VASGMLPCLQIAETITFQGRKMLEKSRAYIENMSSATLGALMHKTY--NPDAYFRVIYGD
TDSLFVETQGYTLEEVVEFGEMLADNTTKALFVQPIKLEAEKTFKSLLMITKKRYVGTLS
NNKLLLKGVDLVRKTACKFVQSATSNVVSLILNDNDVRAAAQTMSNWGKLDVYRRGLPSG
FSKVIDALNHNHLQLITNSVDIDHLTFTTELSKPLTEYKTTNLPHLAVFKKLVSRQEELP
QIHDRIPYVFIDGSESDLAEHPAYVRQQNLRIAHKVYFDKLVHSVANIIQCLFD
>MUCE_RHV1
MDFYNPYIIRIVPNCLRTPGSRELTVAKTSSPPVVFIDDLCHVQFHVYDIVETSYYEDML
EEVPLRFQGDIVPSGIVLKLLGRTLDGASVCVNVFRQKLYFYVSGGSGEEIHRVIKFAIN
EFFINKTNKRILEKFDRETHDVFRVELGSQTSLYRITSRLEHAGFRLYESRVDAITRFIL
DHDFGTFGWYTARGAISRPNKRNSWTTLEFDCAVDDLIYDHECALWPDYRIMSFDIECIG
DSGFPTATNMPDMIIQISCVFWNIHKVLLTVGTCEKLEGVEIYEFPSEFDLLFGLFSLMR
DGDVEFITGYNIANFDLQYIIDRASQVYNIDPTNFSKVKSGKQFEVVRPRECFSRASSKI
KIAGIVPIDMYNVCKDKLSLSDYKLNTVAACCLKSQKDDVSYKEIPILFREGPAGRAKVG
HYCVMDSILVMDLLRFFMTHVEISEISKISRIPLRKVLSDGQQIRVFTCLLAAAAKRDYI
LPSDGYQGATVINPIPGFYNEPVLVVDFASLYPSIIQAHNLCYSTMIDYDTYLLPSGPIH
FVKPAIADSLLANLLTAWLEKRKAIRKRLATCEDENLRVILDKQQLAIKVTCNSVYGFTG
VASGLLPCIRIAETVTYLGRRMLDRSKEFVDHLSMEELRRIAERPLAISDDSSIKV----
------------------------------------------------------------
------------------------------------------------------------
------------------------------------------------------------
------------------------------------------------------
>MUMUS_RHV1
MDFYNPYIIRIVPDCLRNPGSRELTVAKTSSPPVVFKDDRCHVQFHVYDVVETTYYEDML
DDVPLRFQGDVVPSGIVLKLLGRTLDGQSVCVNVFRQKLYFYVSGGSCEELHRVIKFAIN
EFFINRVSKRILEKFDRETHDVFRVELGSQSSLYRITTRLEHSGFRLYESRVDAVTRFIL
DHDFGTFGWYTAQGAIPRPNRRNAWTALEFDCAVDDLRYDHECALWPNYRILSFDIECIG
DSGFPTATNMADMIIQISCVFWSIHKVLLTVGTCEKLEGVEVYEFPSEFDLLYGLFALMR
DGDVEFITGYNIANFDLQYIIDRATQVYNIDPTNFSRVKSGRQFEVVRPRECFSRASSKI
KVAGIVPIDMYNVCKDKLSLSDYKLNTVAACCLKSQKDDVSYKEIPVLFRQGPAGRAKVG
RYCVMDSVLVMDLLRFFMTHVEISEISKISRIPLRKVLSDGQQIRVFTCLLAAAAKRGYI
LPSDGYQGATVINPIPGFYNEPVLVVDFASLYPSIIQAHNLCYSTMIDYDTYLLPSGPIH
FVKPAIADSLLANLLTAWLEKRKAIRSRLATCEDESLRVILDKQQLAIKVTCNSVYGFTG
VASGLLPCIRIAETVTFLGRRMLDRSKEFVDHLSMDELRRIAGRPLAVSEDSSIKVIYGD
TDSV--------------------------------------------------------
------------------------------------------------------------
------------------------------------------------------------
------------------------------------------------------
>MUST_HV1
GNFYNPYLNRLIPLCFKTPHQPGVTPITHRVPPTFFFNGKEELTFHVYDIIETTYHSQQF
PNVPF----DIHPSGTVLKLLGRTEDNYSVCVNVFQQKVYFYV--ADTLGAMHHIQQTLR
AYSIVIMKKKILREYGVGECNVYKVSLTSNKDLNTIIDKLQRAGCELFETNVDAVKRFVI
DNGFSTFGWYHCKLAHPRLNNRDSWTDPEFDCSWMQLTFLPERHDWPNNQVLSFDIECLG
ENGFPNATRDEDMILQISCVLWKTGKILFNLGTCDPIPDTEVFECPSEIDMLYLFLTMLR
DLNIEFITGYNIANFDFPYIIDRAVQVFNFNLKDFTRIKNSSMFEVHTPQNGFMRAVSKI
KISGFVCIDMYNVCKEKLSLSNYKLNTVAKQCIGGQKEDVSYKDIPHLFRAGPAGRAKLG
VYCVKDSEIVLQLLRYFMTHIEISEIAKIAKIPTRRVLTDGQQIRVFSCLLDVAKDQNYI
LPQDGYQGATVIDPIPGFYNTPILVVDFASLYPTIIQANNLCYSTMIDYQTFNLSSGPVH
FVKKHKQVSLLATLLDAWLSKRRAIKKTLQSVTDPNLRTILDKQQLAIKVTCNAVYGFTG
VSSGILPCLKIAETITYEGRRMLEKSKNFIENITPVELERIIHKPINCAYDANFRVIYGD
TDSLFIECQGYPISEVSGFCDQLAKITTEALFEEPIKLEAEKIFQCLIILSKKRYIGILS
KGELLMKGVDLIRKTSCKFIQNTSKEVLNLLLHDTEVREAACNLSSKQINSVYSEGLPLP
LFKVIDILNDSYKKLKFNTVPIEDLTFTTELSKPASFYKVSTLPHIVVYHKIISRNEEPP
QIHDRIPYVFVASPNSDMAEDPAFVQQHNIPLAVDLYFDKVVRGAANILQCVFG
>MYGLA_RHV1
MDFHNPYLKRLIPLCFKTPGITGYREFVSEEEPLTFLNSSKLIEFHVYDITSCTYTADRC
EDVAFRLQTEIVPTGNIIRLLGRLDDGQTVCVNVFGQPIYFYVKIDDGLKVSSKIQELMA
SFSVKPVSKLPLTTYCESPSVFYKVTLSSNHMLYQICDALRDMGADLFESNVDAVQRFLI
DHDFGTYGWYKCKLGHKRSLNKDSRADIEIDCHLEDLEFNPEKPDYSGYSVLSFDIECIS
EDGFPNASNENDPIIQISCVVWKFNRILLSLGTTSEIPDCSIYEFPSEYDLILGFLTLMR
DADIEFITGYNIANFDLPYIIDRATKVYNIDCSLYTKLVKGT-FEVKEPTDGFMRAHSKI
RITGIVPIDMYPVCKDKLSLSDYKLNTVATACLGAQKDDVSYKEIPILFRSGKIGRAKIG
KYCLMDAMLVLELLKHFMVHIEIAEIAKLAKIPVRRILTDGQQIRVFSCLLEAAKTAGYI
LPCQGYQGATVISPIPGFYNSPILVVDFASLYPSIIQAHNLCYSTYIDYDTFHLSSGTVH
FVKPHKKESLLSILLTKWLNKRKSLKNRLATCTDPKQKTILDKQQNAIKVTCNSVYGFTG
VSSGMLPCLAIAETITFQGRKMLDISKNYIENLTPESIARLPGGCFVS--DGSLRVIYGD
TDSV--------------------------------------------------------
------------------------------------------------------------
------------------------------------------------------------
------------------------------------------------------
>MYRI_HV1
MDFYNPHIR--IPNCFKNSNSLGITTTESTIPPVCFINNEIFIWFHLYDIVETIYTADRC
DDVPYKFQTDIIPSGTVLKLLGKTNCGYSVCVNVFRQNIYFYARV--GVSLNYIIQQAIK
AFFTERTFKKILREY------VYKITLSSSSMLSCIVEKLRDHNCDIFESNVDATKRFVI
DNNFSTFGWYSCTNAIIRQTNRDSNTDLEFDCGYEDLSFIKDRHEWPPYTILSFDIECIG
EKGFPVATHDQDLVIQISCILWTVGNILLSLGTCDPIPDTEIYEFPSELDMFYAFFSMIR
DINIEFITGYNIANFDIPYLIDRATHIYNFNLSEYTKVKSGSMFEVHKPFNGFMRSVTKV
KISGIVALDMYIVCKDKLSLSNYKLDTVAQQCVGAKKEDVSYKDIPVLFRSGPEGRAKLG
LYCVKDSILVMDLLKFFVTHIEISEIAKIAMIPVRRVLTDGQQIRVFTCLLAASKKENYI
LPV-GYQGATVINPHPGFYNTPVLVVDFASLYPSIIQAHNLCYSTLIDYETFHISSGPVH
FVKKHKSVSLLSKLLTTWLEKRKYIKNELIKCHDPLMKTILDKQQLAIKVTCNAVYGFTG
VTSGLLPCVKIAETVTLQGRIMLEKSKLFIENITPQQLHELEPKNFHNEREAHLKVIYGD
TDSLFIDCRGYPLSSVQVFCESLAAATTRALFEEPIKLEAEKIFQCLLLLAKKRYIGVLS
TDKLLMKGVDLIRKTTCKFIQDKCKQTLDLLLRDEEVKKAAQLLTSKPSEYVYQHGLPNG
FLKIMNILNNSMEDLRSNIVPVKDLTFSTELSRPIHTYKTLTLPHLCVYNKILSRNEELP
QIHDRIPYVFIKSD-------------MNIPIAVDLYLDKLIHGVANILQCVFE
>MYRI_HV2
MSFYNPYLR--FPKCFKTPGESGIVSVTGDAEPVCFVGGIILLWFHVYDIVETSYGHDMC
ESVPCKFQTDIIPSGTVLKLLGRTQENYSVCVNVFRQQLYFYVMV--GLNLDFIIQQTIR
GYTFSPTRKKILREY------VFQVFLSSHGPMDLLSERLVAAGCEVFETNVDATRRFIL
DHNFSTFGWYHCTSAIPRIRDRDSWTDLEFDCSVDDLKFFSERTDWPEYQIMSFDIECIG
ECGFPNPIRDEDMILQISCVLWSVGNILLNVGTCDPVEDTEVYECPSELDMLYLFFTLIR
DFDVEFVTGYNISNFDFPYIIDRATQVYNFNLKEFTRVKSSSMFEVHKPKNGFMRAVSKV
KISGLVPIDMYQVCKDKLSLSNYKLNTVAKECVGEQKEDVSYRDIPHLFRDGPGGRSKLG
LYCVKDSVLVLDLLKYFMTHIEISEIAKIAKIPTRRVLTDGQQIRVFSCLLEVARRENYI
LPVT-YQGATVINPIPGFYNTPVLVVDFASLYPTIIQGHNLCYSTIIDYETFELSSGVVH
FVKKHKAVSLLATLLNVWLAKRKSIRKTLATVSDPSTRTILDKQQLAIKVTCNAVYGFTG
VASGILPCLKIAETVTFQGRRMLEKSKEYIESLTPDMLSHIIQGPVNHSPGASFRVIYGD
TDSLFIECRGYQSEEVMSFCDRLASHVTDTLFVDPIKLEAEKTFKCLILLTKKRYIGMMT
TDKLLMKGVDLVRKTACKFVQNTTRSILDLVMQNEKVKEAACVLCSKKVNDIYKQGLPPD
FLQVIDVLNYSYKQLKNNQVPINHLSFSTELSRPISYYKTLTPHMLALNKKMRLTNEQLH
QIHDRIPYVFIESE-------------MNVPLAVDLYFDKVIHGVANILQCLFE
>MYVE_HV8
MSFFNPYLR--IPKCFRKQHSSGIISITNTAEPVCFVNNKLYIWFHIYDIIDTVYTYEKC
EEVPFKFQTEIIPSGTVLKLLGRTEDNFSVCVNVFGQQLYFYVKV--GINIDFVIQQAIN
GYQLTKTRKKILREY------VFKVTLSSTVSLNLITDRLEAVGCEIFESNVDAARRFII
DNNFSTFGWFHCPNAIPRIQHRDSWTDLEFDCHVCDLTFFPERTEWPMYNILSFDIECIG
ENGFPNAVKDEDMVLQISCVLWEAGNMLLNLGTCDPIEDTEVFECPSELDMFYLFFTLIR
DYNIEFVTGYNISNFDFTYLIDRATQVYNFNLKDFTRVKSSSMFEVHKPRNGFMRAMSKI
KISGLVTIDMYIVCKDKLSLSNYKLNTVAKECVGEQKEDVSYKEIPSLFREGPKGRAKLG
LYCVKDSVLVMDLLKFFMTHVEISEIAKIAKIPTRRVLTDGQQIRVFSCLLDVARQQNYI
LPVT-YQGATVIDPIPGFYNTPVLVVDFASLYPTVIQAHNLCYSTMIDYESFNLSSGPVH
FVKKHKAVSLLATLLNVWLDKRRSIRKTLATETNASIKTILDKQQLAIKVTCNAVYGFTG
VASGILPCLKIAETVTFQGRKMLEKSKDLIESITPEILEGILSRPVKCEPHAHFKVIYGD
TDSLFSECIGFTADEVNSFCDRLAEYITQTLFTSPIKLEAEKTFQCLILLTKKRYIGIMT
NGKLLMKGVDLVRKTACKFVQTTTKVILDLVMQDNDVRSAAQNMCSKKVPDFYSDGLPVG
FLKVIDVLNESYKKLKNNNVPINHLTFSTELSRPISFYKTTNLPHLAVYNKMLSRNEELP
QIHDRIQYVFIDSD-------------MNIPLAVDLYFDKVIHGAANILQCLFE
>NYNOC_RHV2
MSFFNPYIR--VPRCFLHAGRAGVFCVRTDAPPTCFCNGRVFMWFHVYDIVETVYTADRC
DDVPFEFQTDIIPSGTVLKLLGRTEDNFSVCVNVFGQGIYFYTRV--GVNLNFILQQSMS
GFFVSNEQKKILKHY------VYKIHMSSSTMVYAVCEKLKASGCEVFESNVDGIRRFLV
DNDFKSFGWYTSSGAVPRAASRDSWTDLEFDCAVSSLTFHAERSDWPAYTVMSFDIECLG
ERGFPEATRDEDAVLQISCVLWPVGNLLFSLGTCDPIPDTQVLEFPSELDMFFAFFSMLR
DFNIEFVTGYNIANFDFPYLIDRATKVYNFCLKEYARVKTGAVFEVHKPRDGFMRAVSKI
KITGLVAIDMYIVCRDKLSLSDYKLNTVAQHCMNSKKEDVTYKEIPGLFRAGPGGRSKLG
AYCVQDAALVMALLRQFVTHVEISEIAKLANIPVRRVLYDGQQIRVFSCLLAAARAENYI
LPV-GYQGATVISPIPGFYDNPVLVVDFASLYPSIIQAHNLCYCTLVDYETFLISSGPVH
FVKRHKCESLLARLLTTWLARRKAIRAELMRCEDPARKVILDKQQLAIKVTCNSVYGFTG
VAAGLLPCLKIAETVTLQGRTMLEESKAYVEALGPAQVREIYGGPVQHSPDAAFRV----
------------------------------------------------------------
------------------------------------------------------------
------------------------------------------------------------
------------------------------------------------------
>OVI_HV2
LSFWNPYLRRLVPKCLKEPDKHGVFSIKTSIPPTAFLGGREVLTFHVYDIVEATYSSDKC
DSIPLHLQADIVPSGIVLKLFGRTEDGRSVCVNVFGQRVYFYVHHDSYANLQRDVQHVLQ
EVHIATVHKKFLNGYSTSSSEVRQITLWSSPAMRNLANGLSNMGYQVFEANVDASTRFII
DNQFSTFGWYTCSNFSARADHRDSHTQLEYDCAVGDVRFDPHRLDWPHYNILSFDIECLG
ECGFPTADRDEDIIIQISCAIWTVGLILLCVGTCAPLDGIDVYEFPSEMDLLYAFFTLIR
DYGVEIITGYNICNFDFPYVLDRARHVYNLKPEEYSKTKTNSLFYVYKPQENFMRAHSKV
KLSGVVVIDMYHICREKLSLSNYKLNTVAKECMGEAKTDVTYKDIPILFRGSSHDRAKLG
LYCVQDAVLVLNLLQHFMTHIEITEIAKIANIPPRRVITDGQQIRVFACLLAAAQEQGYI
LPMSGYQGATVINPISGFYNTPVLVVDFASLYPSIIQAHNLCYSTIIDYETFFISSGPVH
FVKKHKSESLLASLLKTWLAKRKAIRKELEQCQDEKLRAILDKQQLAIKVTCNSVYGFTG
VASGMLPCLMIAETVTLQGRTMLEKTKQFVENLDVQSLQQICPTIHAQHPTPRFTVVYGD
TDSLFINCEGFDMDTVLEFSDRLASHTSSLLFSAPIKLESEKVFQCLLLLTKKRYVGILS
NNKILMKGVDLVRKTACTYVQDVTRSVLELILRDSNVKAAAQTLSQQPVASCYKHGLPIG
FLAVIDILNQSYSDLKNNRVPLARLTYSTEFSKPFSEYKTSNLPHLAVYKKLAERNEELP
QVHDRISYVFVEASGSDMAEDPNYAEQNKLPVASDWYFDKVIRGVANILQCLFK
>PATR_RHV2
MNFFNPYLGRLIPACLRTPGATGVIPVSVPFPPTYFRNGIRGITFHVCDIVETTYTSERC
CEVPCRFQTDIIPSGTVLKLLGRTSDGVSVCVNVFRQQVYFYVKAPTGLNVTYVLQQTLK
NFSTRPVQKKILRTYDVDEHQVVEITLSSSPMMSTLSDRLIACGCEVFESNVDAIRRFVL
DHGFTTFGWYSCTRATPRIASRDACTVLEFDCAWEDLCVHKDRTDWPPYRIMAFDIECMG
DSGFPCATRDEDAVIQISCVFYTADNTLFSVGTCEPIEDTDVLEFPSEYDMFLSFFSMLR
DFDVDIITGYNISNFDIPYLITRATQVYNLQLKDYTKIKTGSMFEVHAPKVGFMRSVSKI
KISGIIAIDMYQVCREKLSLSDYKLNTVAQQCMGSKKEDVSYKDIPPLYRSGATGRSRVG
RYCVMDSVLVMDLLKMFMIHIEISEIAKLAKIPVRRVLTDGQQIRVLSCLLEAASQENYI
LPVGGYQGATVINPMPGFYDDPVLVVDFASLYPSIIQAHNLCYSTLIDYETFVLSGGTVH
FVKKHKRESLLAKLLTAWLSKRKQIRKTLAECNDPTLKTILDKQQLAIKVTCNAVYGFTG
VANGLLPCINIAETVTLQGRTMLEQSKAYVEALDPTALSEILGFCITCRPNARFRV----
------------------------------------------------------------
------------------------------------------------------------
------------------------------------------------------------
------------------------------------------------------
>PATR_RHV3
MDFFNPFVGRLIPACFRTTGLSGVVPVETTFPPTYFQGLIQGLIFHVYDISETTYSSDRC
GDVPFRFQADIIPSGTVIKLLGRTTDGTSVCINVFGQRSYFYTRAPSGINLTHILQQALQ
TFTTELARKKILKTYDTEHYTVYKILLSSSSMIPILSERLAACGCEVFESNVDTVGRFIL
DHAFCTFGWYTCTNASQRIHARDSWTKLEFDCGLEDLTFMPEKTDWPPYRILSFDIECMG
EHGFPNATQDEDVIIQISCVLHTVGRILLSLGTCDPLDGVEIFEFPSEYDLLTAFLAMLR
DHDVEFITGYNIANFDLPYIMARATQVYNIKLQDFTKVKTGSVFEVHQPRGSFLRSQSKV
RISGIVPIDMYQVCKDKLSLSDYKLDTVAQKCLGRQKDDISYKDIPPLFRSGPAGRAKVG
RYCVIDSVLVMDILRRFQTHVEISEIAKLAKIPTRRVLTDGQQLRIFSCLLEAATREGYI
LPVSGYQGATVINPVPGFYDDPVLVVDFASLYPSIIQAHNLCYSTLIDYETFYLSSGPVH
FVKKHIRESLLAKLLTIWLTKRKQIRVTLASCEDPTLRTILDKQQLAIKVTCNSVYGFTG
VATGILPCLNIAETVTLQGRRMLEMSQSFVEAISPERLSVLLHRPIETHPNARFKV----
------------------------------------------------------------
------------------------------------------------------------
------------------------------------------------------------
------------------------------------------------------
>PALEO_GHV1
MNFHNPYIKRLIPLCFKTPNTKGILPISTNSPPVMFMDDNEIIRCHVYDIIETIYTEEKC
DDIPTKFHTSIIPQGTVIKLLGKTREGASICINVFEQTVYFYTKVPPHLNLHHIIQQALH
PYTTTKVHKKILNKYDPNLHEVFKIEVSVGEVIPNLVHCLTSAGCDIFENTINATKRFII
DKQFGTFGWYTCKQPIPRVLNRDSNTDFEFDCSYKDLTFHPDLNDWPPYNILSFDIECIG
ESGFPVATNDEDLIIQISCIISPATKILFTLGTCEPIPNTEIYSFPSELDMLYAFLAMIR
DTDIEFITGYNISNFDLPYIITRATHIYNIPIKKYTKIISGSIFEVRQPINGFMRAFSKI
KISGIIPIDIYQVCKDKLNLSDYKLNTVAQHCLGSKKEDMNYKEIPPLFRAGSVGRARVG
QYCIIDSILVMDLLKYFMTHIEVTEIAKLAKIPTRQVLVDGQQIRVFCCLLEAARNNNYI
LPTGGYQGATVISPIPGFYNNPVLVVDFASLYPSIIQAHNLCYSTMIDYESFNITGGTIH
FVKKHITISLLSSLLTAWLTKRKKIKKEMELCTDPITKTLLEKQQLAIKVTCNSVYGFTG
VASGILPCIPIAETITLQGRIMLEKSKSFIEPLTPTTLSTLTGLTIDHNQYACLKI----
------------------------------------------------------------
------------------------------------------------------------
------------------------------------------------------------
------------------------------------------------------
>PAHAM_LCV2
GLFYNPFLRRLIPKCFQTPGAAGVVDVRGAQPPLCFYRNTLTLDFHVYDILETVYTHEKC
AVIPSDKQGYVVPCGIVIKLLGRKADGASVCVNVFGQQAYFYASAPQGLDMEFAVLNALK
AVSVERVTRRSIMGYGNQAGVYHKITLSHPNSVSHVATWLQKHGCQIFEANVDAARRFVL
DNDFVTFGWYSCCRAIPRLQHRDSYAELEYDCEVGDLSVRREDSSWPSYTALAFDIECLG
EEGFPTATNEADLILQISCVLWSTGRILLTLGTCEEIEGVEVYEFPSELDMLYAFFQLIR
DLSVEIVTGYNVANFDWPYILDRARHIYGINPASLGKIRAGGVCEVRRPHDGFMRANTKV
RITGLIPIDMYAVCREKLSLSDYKLDTVARHLLGAKKEDVHYKEIPRLFAAGPEGRKRLG
MYCVQDSALVMDLLNHFVIHVEVAEIAKIAHIPCRRVLDDGQQIRVFSCLLAAAQKEKFI
LPMDGYQGATVIQPLSGFYNSPVLVVDFASLYPSIIQAHNLCYSTMIDYESFRLTGGIYH
FVKKHVHESFLASLLTSWLAKRKAIKKLLAACEDPRQKTILDKQQLAIKCTCNAVYGFTG
VANGLFPCLSIAETVTLQGRTMLERAKAFVEALSPTDLQALAPTWAPLNPAGRLRV----
------------------------------------------------------------
------------------------------------------------------------
------------------------------------------------------------
------------------------------------------------------
>PIPNA_RHV1
MSFFNPYLR--IPKCFLQAGRTGVFCVRTAAPPTCFCNGKIFMWFHVYDIVETVYTAERC
DDVPFEFQTDIIPSGTVLKLLGRTENNLSVCVNVFGQGVYFYTRV--DVNLNFILQQSMS
GFFVTREKKKILKHY------VYKIHMSSSAMVYTVCEKLKASGCEVFESNVDGIRRFLI
DNGFKSFGWYTTNSAIPRGAARDSWTDLEFDCGVSSLTFHDDRNDWPAYNVMSFDIECLG
ERGFPDASRDEDAVLQISCVIWPVGNLLFSLGTCAPIPNTQVFEFPSELDLLYAFFAMLR
DYNIEFVTGYNIANFDFPYLIDRATNVYNFCLKDFARVKTGAVFEVYKPKDGFMRAVSKI
KITGLVAIDMYIVCREKLSLSDYKLNTVAQHCMKSKKDDVTYKQIPGLFRAGPEGRGKLG
AYCVQDAVLVMDLLKQFVTHVEISEIAKLANIPVRRVLYDGQQIRVFSCLLAAARAENYI
LPI-GYQGATVITPIPGFYDNPVLVVDFASLYPSIIQAHNLCYCTLIDYETFVISSGPVH
FVKKHKCESLLSRLLTTWLAKRKAIREELAHCEDNTQKVILDKQQLAIKVTCNSVYGFTG
VASGLLPCLKIAETVTLQGRTMLEKSKAYIEAMNPTRVKEIYGKPVEHQSDATFRV----
------------------------------------------------------------
------------------------------------------------------------
------------------------------------------------------------
------------------------------------------------------
>SUS_LTV2
MSFFNPYLKRLIPKFFKGGGEDGVYSISTNIPPTYFMGDLEYLCFHVYDIIETVYDKDRC
DEVPFYLQTDIIPCGIVLKLFGRTSDDRSVCVNVFGQNVYFYAYSEASYNIHHIVQQTMY
EFNVVKTKRKFLDTFDTAEHEVYKITLSSYHMMAILSNKLRQCGYLIFEANVDAVSRFIT
DNDFCTFAWYSCKSAMPRLQFRDSYTSLEFDCKVSDLNVHRDKNYWPHYKIMAFDIECLG
EQGFPNAARDGDMIIQISCIIWTLGKILLSLGTCSPITNTTIYSFPSELDMLYAFCTMIR
DYDVEIITGYNIANFDFPYILERANTVYNINPDAYTRTKSGAIFQVNKPKENFLRSNTKV
KLSGLVVIDMYMVCKDKLSLSNYKLNTVAKECIGEKKEDMSYKEIPALFKGNANDRARLG
LYCIQDSILVMDLLKFFMTHIEISEIAKIANIPMRRVITDGQQIRVFSCLLASAKNRGYI
LPMQGYQGATVIAPLSGFYNTPVLVVDFASLYPSIIQAHNLCYSTLIDYETFLISSGPVH
FVKKHISESLLSNLLTTWLAKRKMIRKELTACADPKLRTILDKQQLAIKVTCNAVYGFTG
VASGMLPCLKIAETITMQGRAMLEKTKVFVENLSHEDLRSICKVQSSNVFDKPFKVIYGD
TDSLFINCPKYNIDQIVLFGDELAQYITERLFVSPIKLESEKVFGCLLLLTKKRYIGTLS
SGKILMKGVDLVRKTACTYVQETCRAVLHLVLNDNTVKEAANLLSKRKISKCFEEGLPEG
FIKIIDILNAAYKDLSANRVPIQTLVYSTELNKDFSCYKSYNLPHLAVYKKIILRNEEPP
QVHDRISYVFINGKGSDMAEDPAFVEANRIPIASDLYFDKIVHGVANILQCLFE
>SUS_LTV3
MSFFNPHLKRLISKSFRGICEDGVYSISTNIPPTYFIDNNEYLNFHVYDIIETVYDKDRC
DEVPFHLQTDIVPSGIVLKLFGRTSENMSVCVNVFGQKVYFYAYSTTNVNIYHIIQQTMS
EFNVVKVKRKFLDTYDSIEHEVYKITLSSFHMMTVLSNRLRQSGFTVFEANVDAVSRFIT
DNNLCTFAWYSCSGAVPRVQYRDAHTALEFDCRVTDLVIHRERNDWPQYKIMAFDIECLG
EHGFPNASMDGDMIIQISCIIWTVGNILLSVGTCTPIPNTKIYQFPSELDMLYAFCSMIR
DFDIEIVTGYNIANFDFPYILHRANVIYNMKAESYTRTKSGSIFQVHKPKDNFLRSNTKV
KISGLVVIDMYIISKEKLSLSNYKLNTVAKECVGEKKEDVSYKEIPALFKGSANDRARLG
LYCVQDSILVMDLLKYFMTHVEISEIAKIANIPMRRVITDGQQIRVFSCLLASAKSRGYI
LPVEGYQGATVINPLSGFYNTPVLVVDFASLYPSIIQAHNLCYSTLIDYETFVISSGPVH
FVKKHISESLLSNLLTTWLAKRKTIRKELAACNDPKLKTILDKQQLAIKVTCNAVYGFTG
VASGMLPCLKIAETVTTQGRAMLEKTKIFVENLNHTMLQAICYPLLPKDVTMPFKVVYGD
TDSLFINCPGYSTETVVAFGDQLAQHITDKLFTSPIKLESEKVFNCLLLLTKKRYVGILS
NDRILMKGVDLVRKTACTYVQETSKAVLDLVLNDETVRDAANFLSKRKISLCFEQGLPEG
FVKVIDILNKAYRELSENRVPVQKLIYSTELNKDFSCYKSHNLPHLAVYKKILARNEEPP
QVHDRIPYVFISGTGSDMAEDPAFVEANKIPIARDLYFDKIIHGTANILQCLFE
>PROCA_GHV2
MTFYNPYLARLIPHCLLKAHSPGVLPVVSRAPLTYFHNNTEYVRFHVYDIIETTYGSERC
GEVPFRFQADIIPCGTVLKLLGKTEDNFSVCVNVFRQWVYFYVRVPEGLKLDFLLQKILG
AYFTSVEHKKILREYDLTEYEVYKVCVSSFSGMESLASQLKNAGCEVFESNVDATRRFII
DNNFAPFGWFQARDAVPRAQ-RDAWTDLEFDCACSDLEFFPERSDWPAYTIMSFDIECIG
ESGFPNATRDEDMVIQISCVLWDAGKILLSLGTCGPVEGTEVLEFPSELDMFAAFFSMIR
DFNVEFITGYNIANFDWPYLIDRATNVYNFNLKKYTRVKTGAIFEVHKPRDGFSRAVSKV
KIAGVVSIDMYMVARDKLSLSDYKLNTVAKQCVGAKKEDVTYKEIPGLFRSGPEGRAKIG
LYCVQDSVLVLDLLKYFMTHVEISEIAKIAKIPTRRVLADGQQIRVFSCLLAVARDTNYI
LPTEGYQGATVIQPLPGFYSTPVLVVDFASLYPSIIQAHNLCYSTLIDYETFVISGGTVH
FVKKHRTQSLLATLLTAWLSKRKAIRRRLAECSDPALKVILDKQQLAIKVTCNSVYGFTG
VASGLLPCVTIAETITLQGRTMLERCKRFVEAIDPEYLSNISPVPFTHEPDARFRV----
------------------------------------------------------------
------------------------------------------------------------
------------------------------------------------------------
------------------------------------------------------
>PUCON_GHV1
MNFHNPYLKRLIPLCFKIPDTKDIVPITTNAPPVMFIENREILQCHIYDIIESVYTEDKC
DNIPTKFQTSIIPQGIVLKLLGKTKQGTSICINVFEQTVYFYTKVPPHINLHHVIQQALQ
PYTTTKLHKKILSKYDPTLYEVFKIEVSVGEVIPGLVHKLVSAGCEVFETTVNATTRFII
DQHFGTFGWYTCTQPIPRILNRDSNTDLEFDCSYKDLRFHPDINEWPPYNILSFDIECIG
ENGFPTATKDGDLIIQISCIVSTVTNILFTLGTCDPIPNTEIYSFPSELDMLYAFLAMIR
DTDIEFITGYNISNFDMPYIITRATQIYNIPIRKYTKVISGSIFEVRQPINGFMRTLSKI
KISGMIPIDIYQVCKDKLSLSDYKLNTVAQHCLGSKKQDMSYKAISPLFRSGSEGRARVG
HYCVMDSIIVMDLIKYFMIHIEVSEIAKLAKIPARQVLVDGQQIRVFCCLLEAARDKNYI
LPTGGYQGATVITPIPGFYNNPVLVVDFASLYPSIIQAHNLCYSTMIDYESFNISGGTIH
FVKKHIELSLLSSLLTAWLTKRKDLKNKMTLCTDTITKTLLEKQQLAIKVTCNSVYGFTG
VATGMLPCIPIAETITLQGRIMLEKSKSFIEPLTPNLLSTLTGLTLDHNPYASLKII---
------------------------------------------------------------
------------------------------------------------------------
------------------------------------------------------------
------------------------------------------------------
>RURUP_GHV1
LSFWNPYLRRLVPKCLKEPDKHGVFSIKTNIPPTAFYLGSEMLTFHVYDIVEAVYTADMC
DSIPPHLQADIVPSGIVLKMFGRTESDRSVCVNVFGQRVYFYVHNESYTNLQRDVQHVLQ
EVHISTVYKKFLNGYSTSSNEVCQITLWSSSAMRNLANGLTNMGYQVFEANVDASTRFII
DNQFSTFGWYTCRRPSSRPEHRDSHTHLEYDCAVSDVHFNPSRLDWPHYNILSFDIECLG
ECGFPTAERDEDIIIQISCAIWAVGLILLCVGTCDPLAGIDVYEFPSEMDLLYAFFTLIR
DYGVEIITGYNICNFDFPYVLDRARHVYNLKPEAYSKTKTNSLFYVYKPQENFMRAHSKV
KLSGVVVIDMYHICREKLSLSNYKLNTVAKECLGEAKTDVTYKDIPILFRGSSRDRAKLG
LYCVQDAVLVLNLLKHFMTHIEITEIAKIANIPPRRVITDGQQIRVFACLLAAAQKKGYI
LPMSGYQGATVINPISGFYNTPVLVVDFASLYPSIIQAHNLCYSTIIDYETFSISGGPVH
FVKRHKTESLLASLLKTWLAKRKAIRKELEKCQDEKLRTILDKQQLAIKVTCNSVYGFTG
VASGILPCLMIAETVTLQGRIMLEKTKQFVENMDFHSLQQICQTSLPGHLNPRFTV----
------------------------------------------------------------
------------------------------------------------------------
------------------------------------------------------------
------------------------------------------------------
>SAMCI_GHV2
MAFYNPYIHRLVPRCFRAENEIGLVTHISHIPATYFLESKEHLKFHIYDIVETVYTADRS
GDLPCRLQTDIIPNGIVLKLLGRTDSGTSVCVNVFGQKLYFYIRVPVEVNLQYLLQQTLY
AFSVAREKKKILQAYDPEEHEVYKLTLSSPAALNVICDKIHHVGGDLFESNVNAIKRFLV
DNDFTPFGWYTCQRATPRVNGRDSHTSLEFDCSIQELTCHPELTHWPPYRVLSFDIECVG
EEGFPRATRESDLIIQISCILWSVGKLLLSVGTCNMIPGSVVYEFPSEYDMLVGFFTLLR
DGDVDFMTGYNIANFDMPYLIDRATHIYNIDVCKYSKVMGGAFFEVKFPSSGFSRAFSKI
RISGIVAIDMYLVIRDKLSLSDYKLDTVACHCLGSQKDDVSYKEIPTLFRSGPAGRAKVG
QYCIVDSVLVLELLKHFVTHVEISEIAKLARLPARCVLTDGQQVRVFTCLLEAAKRENYI
LPVGGYQGASVINPLSGFYNTPVLVVDFASLYPSIIQAHNLCYSTMIDYETFHLASGTVH
FVKEHKAKSLLSKLLTAWLNKRKAIKRTMADCLDETMRTILDKQQLAIKVTCNSVYGFTG
VSTGILPCIKIAETVTFQGRAMLEKTKLYMEAQTMESLRLLIQKPLDHITNGSFQV----
------------------------------------------------------------
------------------------------------------------------------
------------------------------------------------------------
------------------------------------------------------
>SAM_HV2
MDFYNPYLSRLVPKCFRNPTEKGVVSVSSFALPTYFFKGNENITFHIYDIVETTYSEDRC
NDIPFKFQTDIIPNGTVLKLLGRTLEGASVCVNVFGQRNYFYVKVPEGGNITYLIKQALN
EYQTEAVKKKILSRYDPEEHDVFKVTVSSSLSVYKISDSLVSNGCEVFETNVDAIRRFVI
DNDFSTFGWYTCKSACPRITNRDSHTDIEFDCGYYDLEFHADRTEWPPYNIMSFDIECIG
EKGFPCAKNEGDLIIQISCVFWHAGNMLLSLGTCSAVENTEVYEFPSEIDMLHGFFSLIR
DFNVEIITGYNISNFDLPYLIDRATQIYNIKLSDYSRVKTGSIFQVHTPKDGFMRSVSKI
KISGIIAIDMYIVCKDKLSLSNYKLDTVANHCIGAKKEDVSYKDIMPLFMSGPEGRAKIG
LYCVIDSVLVMKLLKFFMIHVEISEIAKLAKIPTRRVLTDGQQIRVFSCLLAAARAENYI
LPVDGFQGATVINPIPGFYNNAVLVVDFASLYPSIIQAHNLCYSTLIDYETFMLSSGPIH
FVKKHIQASLLSRLLTVWLSKRKAIRQKLAECEDLDTKTILDKQQLAIKVTCNAVYGFTG
VASGLLPCISIAETVTLQGRTMLEKSKIFIEAMTPDTLQEIVPHIVKHEPDAKFRVIYGD
TDSLFVECVGYSVDTVVKFGDFLAAFTSEKLFNAPIKLESEKTFQCLLLLAKKRYIGILS
NDKLLMKGVDLVRKTACKFVQNTSSKILNLILKDPEVKAAAQLLSTKDPDYAFREGLPDG
FLKVIDILNESHKNLRTGQVPVEELTFSTELSRPISSYKTENLPHLTVYKKIITRHEEPP
QVHDRIPYVFVGKTTSNMAEDPTYTVQNNIPIAVDLYFDKLIHGVANIIQCLFK
>SORA_GHV1
MSFYNPYLKRLVPMCFARKGSADLLNHSSHLQPICFVHDKEQLLFHVYDISETVYTGMDC
EAVPFRYQSFIIPNGLVLRLLGRTKTGDSICLNVFGQQIYFYCLPPQGKNMEHIISQALK
PFSICKEKKKLLTTYSTKMHDVYKITLSSPNGLYRIIDCLKESNCEIFEGNVDATGRFLI
DNEFTPFGWYSCSSCIRRTHGRDAKTVHEFDCHVSDLSTVPDDESWPPYTILSFDIECIG
AAGFPTASRNTDIIIQISCILWNINNILLSVGTCDALPNTTVYEFPSELDMLFGFLTLLR
DGNIEFITGYNIANFDLPYIIERAQNIYNINISEYTKVRSRPKFEVCEPKNGFMRAISKI
RISGIIPIDMYQVCKDKLSLSNYKLNTVAKACVGEIKDDVSYKDIPILFRRDSAGRAKVG
LYCVKDSILVLDLLKHFMTHIEICEIAKLAKIPPRRILTDGQQIRIHSCLLAAARKEEYI
LPSSGYQGATVIDPIPGFYNTPVLVMDFASLYPTIIQAHNLCYCTLIDYCTFHLSSGTVH
FVLPHLRVSLLARLLDAWLSRRKAIKAMMKHATDPNMLAILDKQQLAVKVTCNSVYGFTG
VSTGILPCLKIAETVTYQGRSMLNSAKTYLESLTLQHLRNICPDIPQTLHEAHFKV----
------------------------------------------------------------
------------------------------------------------------------
------------------------------------------------------------
------------------------------------------------------
>SUSBA_RHV1
MEFFNPYIVRLIPCCLKTPHAKGVFSVTSTDPPVYFTGDKEHLVFHVYDIIETVYTSDQC
SHVPFQFQTDIIPSGTVLKLLGKTQNGASVCVNVFGQMVYFYVRVPSGLNLGYILQQNLQ
GFYTSVEQKKILKEYDPSLHTVHKITLSSSREVSRLVDVLLARGCEVFEANVDATKRFII
DHGFSTFGWYSCNKPIQRVRNRDSRTDMEFDCAVDDIQYNQESKEWPPYTILSFDIECLG
ERGFPCATQDEDLIIQISCILWTVDNILLTLGTCDPITDTEVYEFPSELDMLFAFFTMLR
DMNIDFVTGYNIANFDFPYIIDRATQVYNFQPTEFTKVISGSIFEVHKPKNGFMRAFPKM
KMAGIVPIDMYIVCKDKLNLSDYKLNTVAQHCMGSQKEDVTYKEIPPLFRSGSIGRARVG
RYCVLDSILVMDLLRYFMTHVEISEIAKLAKIPVRCVLTDGQQIRVFSCLLEAAKQENYI
LPIGGYKGATVIDPIPGFYNTPILVVDFASLYPSIIQAHNLCYSTLVDYETFQLSSGPIH
FVRQHKTISLLSKLLKIWLAKRNAIRRELAQCEDVTMKTILDKQQLAIKVTCNSVYGFTG
VASGIMPCLQIAETVTLQGRTMLESSKAFVETLAPSRLLELTGHSFLCDPDATFRV----
------------------------------------------------------------
------------------------------------------------------------
------------------------------------------------------------
------------------------------------------------------
>SYMSY_LCV2
GLFYNPFLRRLIPKCFQTPGAAGVVDVRGPQPPLCFYRDTLTLEFHVYDILETVYTHERC
AAIPSDKQGYIVPCGIVIKLLGRKADGASVCVNVFGQQAYFYAGAPQGLDVEFAVLNALK
AVSVERVTRRSIMGYGNQAGVYHKITLSHPNSVSHVATWLQKHGCQIFEANVDAARRFVL
DNDFVTFGWYSCRRAIPRLQQRDSYAELEYDCEVGDLLVRREDSSWPSYTALAFDIECLG
EEGFPTATNEADLILQISCVLWSTGHILLTLGTCEDIEGVEVYEFPSELDMLYAFFQLIR
DLSVEIVTGYNVANFDWPYVLDRARHIYGINPASLGKIRAGGVCEVRRPHDGFLRANTKV
RITGLIPIDMYAVCRDKLSLSDYKLDTVARHLLGAKKEDVHYKEIPRLFAEGPGGRRRLG
MYCVQDSALVMDLLNHFVIHVEVAEIAKIAHIPCRRVLDDGQQIRVFSCLLAAAQKEDFI
LPMDGYQGATVIQPLSGFYNSPVLVVDFASLYPSIIQAHNLCYSTMIDYESFRLTGGTYH
FVKKHVHESFLASLLTSWLAKRKAIKKLLAACEDPRQKTILDKQQLAIKCTCNAVYGFRG
GGQRLF------------------------------------------------------
------------------------------------------------------------
------------------------------------------------------------
------------------------------------------------------------
------------------------------------------------------
>TATER_GHV1
MAFFNPYIQRLVPTCFKAENQTGMTTHTSHIPPTCFIDNQEHLKFHVYDIVDAVYTASRT
AEVPFRLQTDIIPSGIV-KLLGRTEDGTSVCVNTFGQKLYFYIRVPPGVNLSYILQQTLS
SFSLTRERKKILQIYDPEEHEVYKLTLSSPALLNVICDKLRQVGGQLFESNVDGIKRFLV
DNGFSTFGWYTCQRATPRIAYRDSHTILEFDCAIQELTFHPDLSQWPPYTILSFDIECI-
E-GF-CATRESDLVIQISCVLWPV-KILLSVGTCVGIPESEIYEFPSEYDMLVGFFTLLR
DGDVEFITGYNIANFDMPYLINRATQIYNMDVSQYCKVK-GAFFEIKQPSSSFSRAFSKI
KIAGLVAIDMYMVVKDKLSLSDYKLDTVALQCLGAHKEDVSYKEIPTLFRSGPSGRAKIG
KYCLVDSVLVLRLLRYFVTHIEV-EIAKLARLPSRCVLTDGQQIRVF-CLLEVARKENYI
LPVEGYQG-SVISPLSGFYNTAVLVLDFASLYPSIIQAHNLCYSTMIDYDTFKLASGTVH
FVKPHKTKSLLSRLLGAWLDKRKAIRRAMADCSDESTRTILDKQQLAIKVTCNSVYGFTG
VATGILPCIKIAETITFQGRSMLEKTKQYIEALTIDSLRNLLQEPLSHVRDGSFQV----
------------------------------------------------------------
------------------------------------------------------------
------------------------------------------------------------
------------------------------------------------------
>TUBEL_GHV1
MDFYNPYINRIVPKCLKFADESGIFVIQSTASPTCFYNNTEMLLFHVYDIIETTYTSDKC
DDVPFKFQANIIPNGPVLKLLGRTVNNESVCVNVFRQKIYFYVKVPESLNIDFILQQIIN
SYQISKEKRKILKHYDPNEYDVFKITVTTSSIIHPIVNVLVENNCEIFESNVDATRRFII
DNNFSTFGWYTCHGPIQRRIHRDSRTNLEFDCDYLDLEFHPEKTDWPTYTVLSFDIECIG
EKGFPNAQNDSDMIIQISCILWDVGNILLTVGTCDSLDDTEVYEFPSEFDMIYAFLLLLR
DGNVEIITGYNISNFDFPYIIDRASNIYNLNMKEFSKVNYGAVFEVHKPNEGFARSVSKV
KISGFVCIDMYVVAKEKLSLSDYKLNTVAKQCVGSKKEDVSYKDIPILFKSGPSGRAKVG
FYCLRDSILVMDLLKYFMIHVEISEIAKLAMIPMRRVLTDGQQIRVFTCLLAAARRENYI
LPVDGYQGATVINPIPGFYNTPVLVVDFASLYPSIIQAHNLCYSTLIDYETFMLSSGPVH
FVKKHRTVSLLSRLLTTWLGKRKAIKAKLATCVDETMKTILDKQQLAIKVTCNAVYGFTG
VASGLLPCMTIAETVTLQGRKMLDKSKQFIENLTPIDITSITGKNFQCKENAIFRV----
------------------------------------------------------------
------------------------------------------------------------
------------------------------------------------------------
------------------------------------------------------
>T2MDRHV
MNFWNPHLKRIIPRCFKEECSAGIVTIESKTPPAAIYRGDEYIIFHVYDIIEAMYSTDKC
DAVPVNFQTDIIPSGVVLKLFGRTENNKSICINVFGQKVYFYVYSNDYSNLWRDVQHLMQ
DVNISPERKKLLTGYNPELSDVYKITLSSPLAMRSLSDKLTQYGYTIFEANVDATTRFII
DNKFSSFGWYTCHDAVPRPEFRDSHTSFEYDCGVADMSFDSQRTDWPQYNIMAFDIECLG
TTGFPVASRDEDMIIQISCVIWPVGCILLTVGACDSIEGTAVYEFPSEMDMLYAFFTLLR
DYDIEFITGYNISNFDIPYILNRAKNVYNMHPEQYCRTKTATMFAIHEPYENFMRSSTKI
KISGIIPMDMYQVCKDKMSLSNYKLDTVAQECMGTKKEDVSYKEIPLLFRGSPHDRARLG
MYCVQDSILVIDLVKHFMTHVEITEIAKIANIPSGRVINDGQQIRVFACLLATAQENNYI
IPMEGYQGATVIKPLAGFYNTPVLVVDFASLYPSIIQAHNLCYSTLVDYETFVISSGPVH
FVKKHKSHSLLSGLLTAWLAKRKAIRQQLASCTDTRLRTILDKQQLAIKVTCNSVYGFTG
VATGMLPCLKIAETVTLRGRTMLELTKNFVENLTLADMSNICQRALDATNSARFQVIYGD
TDSV--------------------------------------------------------
------------------------------------------------------------
------------------------------------------------------------
------------------------------------------------------
>SUS_AHV1
------------------------------------------------------------
------------PNGTVVTLLGLSACGKRVAVHVYGVRHYFFLGKAEDAALGVASAEQLA
RVDARVVDAAPVYYYDAPRRPFYRVSSNSGRLVAHLRETV-CAGLVTHEAGVDATTRLLL
DHDLPSFGWYRLRPGPAGEVLRHTSSDVEVNCTPLNLARDED-GPWPDYKLLCFDIECKD
DAAFPAAENPEDLVIQISCLLYSLATLLFSLGSCDSDPAVTVLEFDSEFELLLAFVTFLK
QYAPEFATGYNIINFDWAFVHTKLTTVYGLALDGYGRFNRGGQFRVY---DNSFQKRSKV
KINGLVSLDMYAVAADKLKLPSYKLNAVAEEALGERKLDLDYKDIPRYYAAGPRERGVIG
RYCVQDSALVGKLFFKFLPHLELSAVARLANITLARAIYDGQQIRVFTCLLKLAGSRGFV
LPDGGYQGAKVLEPDSGFHVDPVLVLDFASLYPSIIQAHNLCFTTLAEFSAFEVNGERLY
FVHAGVRESLLSILLRDWLAMRKAIRARIPTSA-PEEAVLLDKQQAAIKVVCNSVYGFTG
VANGLLPCLPVAATVTTIGRDMLVATRDYVQTRTRELLERDLP----ARPEYAVRVVYGD
TDSVFIRFSGIAYDDVCELGELMAARITRDLFRPPIKLECEKTFRRLLLITKKKYIGVIN
GGKMLMKGVDLVRKNNCAFINAYARRLVDLLFGDEAVSAAAATIARAPAARWLERPLPRG
FAAFGRVLAEAHARVAGAGLDVADFVMTAELSRPPDAYSNTRLPHLTVYHKLAMRHGEVP
SVKERVSYVIIAPTPSDLAEDPAYVVAHGVPLNTEYYFSHLLSTLSVTFKALFG
>HS_AHV1
------------------------------------------------------------
------------PTGTVITLLGLTPEGHRVAVHVYGTRQYFYMNKEEDRHLQCRAPRDLC
EFEAEVVERTDVYYYETRPALFYRVYVRSGRVLSYLCDNF-CPAIKKYEGGVDATTRFIL
DNGFVTFGWYRLKPGRNNTQPRATSSDVEFNCTADNLAIEGGMSDLPAYKLMCFDIECKD
ELAFPVAGHPEDLVIQISCLLYDLSVLLFSLGSCDLPPTPVVLEFDSEFEMLLAFMTLVK
QYGPEFVTGYNIINFDWPFLLAKLTDIYKVPLDGYGRMNGRGVFRVW---DSHFQKRSKI
KVNGMVNIDMYGIITDKIKLSSYKLNAVAEAVLKDKKKDLSYRDIPAYYATGPAQRGVIG
EYCIQDSLLVGQLFFKFLPHLELSAVARLAGINITRTIYDGQQIRVFTCLLRLADQKGFI
LPDVGYQGAKVLDPTSGFHVNPVVVFDFASLYPSIIQAHNLCFSTLSDYLEIEVGGRRLF
FVKAHVRESLLSILLRDWLAMRKQIRSRIPQSS-PEEAVLLDKQQAAIKVVCNSVYGFTG
VQHGLLPCLHVAATVTTIGREMLLATREYVHARAFEQLLADFPEAADMRA-YSMRIIYGD
TDSIFVLCRGLTAAGLTAMGDKMASHISRALFLPPIKLECEKTFTKLLLIAKKKYIGVIY
GGKMLIKGVDLVRKNNCAFINRTSRALVDLLFYDDTVSGAAAALAERPAEEWLARPLPEG
LQAFGAVLVDAHRRITDPERDIQDFVLTAELSRHPRAYTNKRLAHLTVYYKLMARRAQVP
SIKDRIPYVIVAQTRSELAEDPAYAIAHGVALNTDYYFSHLLGAACVTFKALFG
>PTEDA_AHV1
------------------------------------------------------------
------------------------------------------------------------
-------------------------------------------------------TRFIL
DNGFTTFGWYRLQAGASGPQLRDTA------CTVDNLTADASRQDLPAYKL-CFDIECKD
ETAF--AANPE-----ISCLFYDVS-ILFSLGSCDL-AAPVVLEFDSEFEMLLAFLTVIK
QYGPEF-----------------------------------------------FQKLSKI
KVNGMINIDMYGIVKDKIKLSSYKLNAVAEAVLKDKKKDLSYKDIPKFFASGPDLRGVIA
EYCIQDSLLVGQLFFKFYPHLELAAVARLAGISLTRTIYDGQQIRVYTCLLRLAAQKGFL
LPDVGYQGAKVLDPTAGFHVSPVVVFDFASLYPSIIQAHNLCFSTLSDYLDIEVGGTRLF
FVKAHIRESLLSILLRDWLAMRKQIRSRIPLST-PEEAVLLDKQQAAIKVVCNSVYGFTG
VQHGLLPCLHVAATVTTIGRNMLLATREYVHARTMPSVVADFP----MTP-FSMRIIYGD
TDSIFVKCRGLTAEGLTAMGDKMASHISRALFTPPIKLECEKTFTKLLLIAKKKYIGVIC
GGKMLIKGVDLVRKNNCAFINQTSRALVDLLFYNDVVSHAAAQLATLPPEEWLSRPLPKG
LGEFGAVLVDAHRRITNPSRDVQDFILTAELSRHPRAYTNKRLAHLTVYYKLMARREQVP
SIKDRIPYVIVA---SELAEDPSYVLAHNIPLNTDYYFSHLLGAACVTFKALFG
>CYNSP_M24
------------------------------------------------------------
------------------------------------------------------------
------------------------------------------------------------
------------------------------------------------------------
------------------------------------------------------------
------------------------------------------------------------
------------------------------------------------------------
------------------------------------------------------------
------------------------------------------------------------
---------------------------------------------------CNSVYGFTG
VASGLLPCVRIAETVTMRGRNMLDASKTFVEAVTPQRLTELVPENFACEETANFRVIYGD
TDS---------------------------------------------------------
------------------------------------------------------------
------------------------------------------------------------
------------------------------------------------------
>DESR_MOR4
------------------------------------------------------------
------------------------------------------------------------
------------------------------------------------------------
------------------------------------------------------------
-----------------SCILWNTSRILLSLGTCSKIVDTEVFEFPSEFDMLYSFFTLLR
DYNIE-------------------------------------------------------
------------------------------------------------------------
------------------------------------------------------------
------------------------------------------------------------
------------------------------------------------------------
-----------AELLHLQGRTMLEKSKAFVEALSPPILSNMSGDKVPPTHPDYFRVIFGE
GTVTL-------------------------------------------------------
------------------------------------------------------------
------------------------------------------------------------
------------------------------------------------------
>DIEC_SD12
------------------------------------------------------------
------------------------------------------------------------
------------------------------------------------------------
------------------------------------------------------------
------------------------------------------------------------
-------------NFDLPYIIDRATKVYNFQLNKFTKIKSGSMFEVHEPRDGFMRAVSKV
KISGLVPIDMYL------------------------------------------------
------------------------------------------------------------
-----------------------------SLYPSIIQAHNLCYSTLIDYETFHLKSGPVH
FVKAHKCFSLLSKLLSIWLSKRK-------------------------------------
-----------AETVTLQGRTMLEKSKAYIESISPQALSDMTGYLVPHTDSACFRVIYGD
TDS---------------------------------------------------------
------------------------------------------------------------
------------------------------------------------------------
------------------------------------------------------
>HL_HN1
------------------------------------------------------------
------------------------------------------------------------
------------------------------------------------------------
------------------------------------------------------------
------------------------------------------------------------
------------------------------------------------------------
------------------------------------------------------------
------------------------------------------------------------
------------------------------------------------------------
---------------------------------------------------CNSVYGFTG
VASGLLPCIKIAETVTLQGRNMLEKSKMFIESITTDRLHEIVPVPFTHEPDAHFKVIYGD
TDS---------------------------------------------------------
------------------------------------------------------------
------------------------------------------------------------
------------------------------------------------------
>CYSP_M102
------------------------------------------------------------
------------------------------------------------------------
------------------------------------------------------------
------------------------------------------------------------
------------------------------------------------------------
------------------------------------------------------------
------------------------------------------------------------
------------------------------------------------------------
------------------------------------------------------------
---------------------------------------------------CNSVYGFTG
VASGLLPCLKIAETVTLQGRTMLERTKHYVESLQPVDLERICQRPIAVAEDPSLRVIYGD
TDS---------------------------------------------------------
------------------------------------------------------------
------------------------------------------------------------
------------------------------------------------------
>HP_104
------------------------------------------------------------
------------------------------------------------------------
------------------------------------------------------------
------------------------------------------------------------
------------------------------------------------------------
------------------------------------------------------------
------------------------------------------------------------
------------------------------------------------------------
------------------------------------------------------------
---------------------------------------------------CNSVYGFTG
VASGILPCLKIAETVTFQGRRMLEMTKAFIEGLRYEDLPGAPPRAGDTS-HLRLRVIYGD
TDS---------------------------------------------------------
------------------------------------------------------------
------------------------------------------------------------
------------------------------------------------------
>HP_110
------------------------------------------------------------
------------------------------------------------------------
------------------------------------------------------------
------------------------------------------------------------
------------------------------------------------------------
------------------------------------------------------------
------------------------------------------------------------
------------------------------------------------------------
------------------------------------------------------------
---------------------------------------------------CNSVYGFTG
VASGILPCLKIAETVTFQGRKMLEKSKEYIESITPDRLSEIISRPVKCDPGASFRVIYGD
TDS---------------------------------------------------------
------------------------------------------------------------
------------------------------------------------------------
------------------------------------------------------
>MSC_95
------------------------------------------------------------
------------------------------------------------------------
------------------------------------------------------------
------------------------------------------------------------
------------------------------------------------------------
------------------------------------------------------------
------------------------------------------------------------
------------------------------------------------------------
------------------------------------------------------------
---------------------------------------------------CNSVYGFTG
VASGLLPCINIAETVTLQGRNMLEKTKNYIEAVTPERLHEIVPAPFNHEPDAHFKVIYGD
TDS---------------------------------------------------------
------------------------------------------------------------
------------------------------------------------------------
------------------------------------------------------
>MSC_28
------------------------------------------------------------
------------------------------------------------------------
------------------------------------------------------------
------------------------------------------------------------
------------------------------------------------------------
------------------------------------------------------------
------------------------------------------------------------
------------------------------------------------------------
------------------------------------------------------------
---------------------------------------------------CNSVYGFTG
VASGLLPCINIAETVTLQGRNMLEKTKNYIEAVTPERLHEIVPAPFNHEPNAHFKVIYGD
TDS---------------------------------------------------------
------------------------------------------------------------
------------------------------------------------------------
------------------------------------------------------
>MYNA_RHV1
------------------------------------------------------------
------------------------------------------------------------
------------------------------------------------------------
------------------------------------------------------------
------------------------------------------------------------
------------------------------------------------------------
------------------------------------------------------------
------------------------------------------------------------
------------------------------------------------------------
------------------------------------------------------------
-ASGLFPCLKIAETVTLQGRTMLEMSKKYIEAMTVERVRELCPEAHEPAPGANFRV----
------------------------------------------------------------
------------------------------------------------------------
------------------------------------------------------------
------------------------------------------------------
>NYNOC_RHV1
------------------------------------------------------------
------------------------------------------------------------
------------------------------------------------------------
------------------------------------------------------------
------------------------------------------------------------
------------------------------------------------------------
------------------------------------------------------------
------------------------------------------------------------
------------------------------------------------------------
------------------------------------------------------------
-SNGLFPCLKIAETVTLQGRNMLQKSKQFIENLKYEDIIKISKADTNIPHDGYFKV----
------------------------------------------------------------
------------------------------------------------------------
------------------------------------------------------------
------------------------------------------------------
>PIPI_RHV1
------------------------------------------------------------
------------------------------------------------------------
------------------------------------------------------------
------------------------------------------------------------
------------------------------------------------------------
------------------------------------------------------------
------------------------------------------------------------
------------------------------------------------------------
------------------------------------------------------------
------------------------------------------------------------
-ASGLLPCLKIAETVTLQGRTMLERSKAFVEALSAAEVREIYGGPVDHDPEAAFRV----
------------------------------------------------------------
------------------------------------------------------------
------------------------------------------------------------
------------------------------------------------------
>PLAUR_RHV1
------------------------------------------------------------
------------------------------------------------------------
------------------------------------------------------------
------------------------------------------------------------
------------------------------------------------------------
------------------------------------------------------------
------------------------------------------------------------
------------------------------------------------------------
------------------------------------------------------------
------------------------------------------------------------
-ASGLLPCLAIAETVTLQGRVMLEKSKSYIERLTPDRVREIYPEPFSHSPSAEFRV----
------------------------------------------------------------
------------------------------------------------------------
------------------------------------------------------------
------------------------------------------------------
>PTEJA_GHV
------------------------------------------------------------
------------------------------------------------------------
------------------------------------------------------------
------------------------------------------------------------
------------------------------------------------------------
------------------------------------------------------------
------------------------------------------------------------
------------------------------------------------------------
------------------------------------------------------------
------------------------------------------------------------
-ASGLLPCVRIAETVTMRGRSMLDASKTFVEAITPQRLTQLVSEKIVCDEHANFRV----
------------------------------------------------------------
------------------------------------------------------------
------------------------------------------------------------
------------------------------------------------------
>PTGIG_HV1
------------------------------------------------------------
------------------------------------------------------------
------------------------------------------------------------
------------------------------------------------------------
------------------------------------------------------------
------------------------------------------------------------
------------------------------------------------------------
------------------------------------------------------------
------------------------------------------------------------
------------------------------------------------------VYGFTG
VATGLLPCVNIAETVTLQGRTMLNASKEFVEAITPARLRELVPEDFECEEGAAFRVIYGD
T-----------------------------------------------------------
------------------------------------------------------------
------------------------------------------------------------
------------------------------------------------------
>PTGIG_HV2
------------------------------------------------------------
------------------------------------------------------------
------------------------------------------------------------
------------------------------------------------------------
------------------------------------------------------------
------------------------------------------------------------
------------------------------------------------------------
------------------------------------------------------------
------------------------------------------------------------
------------------------------------------------------VYGFTG
VASGLLPCVYIAETVTLQGRTMLDKSKVFVEALTSTRLKELVPETFTCDEDAHFRVIYGD
T-----------------------------------------------------------
------------------------------------------------------------
------------------------------------------------------------
------------------------------------------------------
>PTGIG_HV3
------------------------------------------------------------
------------------------------------------------------------
------------------------------------------------------------
------------------------------------------------------------
------------------------------------------------------------
------------------------------------------------------------
------------------------------------------------------------
------------------------------------------------------------
------------------------------------------------------------
------------------------------------------------------VYGFTG
VASGLLPCVYIAETVTLQGRTMLNKSKAFVEAITPTRLRELVPEPFTCEEDANFRVIYGD
T-----------------------------------------------------------
------------------------------------------------------------
------------------------------------------------------------
------------------------------------------------------
>PTGIG_HV5
------------------------------------------------------------
------------------------------------------------------------
------------------------------------------------------------
------------------------------------------------------------
------------------------------------------------------------
------------------------------------------------------------
------------------------------------------------------------
------------------------------------------------------------
------------------------------------------------------------
------------------------------------------------------VYGFTG
VASGMFPCLKIAETVTLQGRTMLERSKAFVESLNSAAISKMCKGQVPTQPDAKIRVIYGD
T-----------------------------------------------------------
------------------------------------------------------------
------------------------------------------------------------
------------------------------------------------------
>PTGIG_HV6
------------------------------------------------------------
------------------------------------------------------------
------------------------------------------------------------
------------------------------------------------------------
------------------------------------------------------------
------------------------------------------------------------
------------------------------------------------------------
------------------------------------------------------------
------------------------------------------------------------
------------------------------------------------------VYGFTG
VASGLLPCLKIAETVTLQGRKMLDMSKNFVESINSYHLLQKCNVSNFNS-DLQLKVIYGD
T-----------------------------------------------------------
------------------------------------------------------------
------------------------------------------------------------
------------------------------------------------------
>RHIBLY_F11
------------------------------------------------------------
------------------------------------------------------------
------------------------------------------------------------
------------------------------------------------------------
------------------------------------------------------------
------------------------------------------------------------
------------------------------------------------------------
------------------------------------------------------------
------------------------------------------------------------
---------------------------------------------------CNSVYGFTG
VASGILPCLKIAETVTFQGRRMLEMTKAFIEGLRYEDLPGAPPRPGTP--RTCACASYME
NGL---------------------------------------------------------
------------------------------------------------------------
------------------------------------------------------------
------------------------------------------------------
>RHIBLY_YF3
------------------------------------------------------------
------------------------------------------------------------
------------------------------------------------------------
------------------------------------------------------------
------------------------------------------------------------
------------------------------------------------------------
------------------------------------------------------------
------------------------------------------------------------
------------------------------------------------------------
-----------------------------------------------------LGYGFTG
VASGILPCLKIAETVTFQGRRMLEMTKAFIEGLRYEDLPGAPPRPGTP--RTCACASYME
NGL---------------------------------------------------------
------------------------------------------------------------
------------------------------------------------------------
------------------------------------------------------
>RHIBLY_YF6
------------------------------------------------------------
------------------------------------------------------------
------------------------------------------------------------
------------------------------------------------------------
------------------------------------------------------------
------------------------------------------------------------
------------------------------------------------------------
------------------------------------------------------------
------------------------------------------------------------
-----------------------------------------------------YGYGFTG
VASGILPCLKIAETVTFQGRRMLEMTKAFIEGLRYEDLPGAPPRPGTP--RTCACASYME
NGL---------------------------------------------------------
------------------------------------------------------------
------------------------------------------------------------
------------------------------------------------------
>RHIBLY_F84
------------------------------------------------------------
------------------------------------------------------------
------------------------------------------------------------
------------------------------------------------------------
------------------------------------------------------------
------------------------------------------------------------
------------------------------------------------------------
------------------------------------------------------------
------------------------------------------------------------
---------------------------------------------------CNSVYGFTG
VASGILPCLKIAETVTFQGRKMLERSKECIESITPEKLSAIISKPVICDPYAHFRVIYGD
TDS---------------------------------------------------------
------------------------------------------------------------
------------------------------------------------------------
------------------------------------------------------
>RHIBLY_F87
------------------------------------------------------------
------------------------------------------------------------
------------------------------------------------------------
------------------------------------------------------------
------------------------------------------------------------
------------------------------------------------------------
------------------------------------------------------------
------------------------------------------------------------
------------------------------------------------------------
-----------------------------------------------------LGYGFTG
VASGILPCLKIAETVTFQGRRMLEMTKAFIEGLRYEDLPGAPPRAGDTS-HLRLRVIYGD
RTL---------------------------------------------------------
------------------------------------------------------------
------------------------------------------------------------
------------------------------------------------------
>RHIBLY_F89
------------------------------------------------------------
------------------------------------------------------------
------------------------------------------------------------
------------------------------------------------------------
------------------------------------------------------------
------------------------------------------------------------
------------------------------------------------------------
------------------------------------------------------------
------------------------------------------------------------
---------------------------------------------------CNSVYGFTG
VASGILPCLKIAETVTFQGRRMLEMTKAFIEGLRYEDLPGAPPRAGDTS-HLRLRVIYGD
RTL---------------------------------------------------------
------------------------------------------------------------
------------------------------------------------------------
------------------------------------------------------
>RHIBLY_F96
------------------------------------------------------------
------------------------------------------------------------
------------------------------------------------------------
------------------------------------------------------------
------------------------------------------------------------
------------------------------------------------------------
------------------------------------------------------------
------------------------------------------------------------
------------------------------------------------------------
---------------------------------------------------CNSVYGFTG
VASGILPCLKIAETVTFQGRRMLEMTKAFIEGLRYEDLPGAPPRAGDTS-HLRLRVIYGE
RTL---------------------------------------------------------
------------------------------------------------------------
------------------------------------------------------------
------------------------------------------------------
>RHIBLY_F99
------------------------------------------------------------
------------------------------------------------------------
------------------------------------------------------------
------------------------------------------------------------
------------------------------------------------------------
------------------------------------------------------------
------------------------------------------------------------
------------------------------------------------------------
------------------------------------------------------------
---------------------------------------------------CNSVYGFTG
VAFGLLPCLKIAETVTLQGRTMLERTKHYVESLQPVDLERICQRPIAVAEDPSLRVIYGD
TDS---------------------------------------------------------
------------------------------------------------------------
------------------------------------------------------------
------------------------------------------------------
>SCKUH_84
------------------------------------------------------------
------------------------------------------------------------
------------------------------------------------------------
------------------------------------------------------------
------------------------------------------------------------
------------------------------------------------------------
------------------------------------------------------------
------------------------------------------------------------
------------------------------------------------------------
----------------------------------------------------NSVYGFTG
VASGLLPCLKIAETVTLQGRTMLERTKHYVESLQPVDLERICQRPIAVAEDPSLRVIYGD
TDS---------------------------------------------------------
------------------------------------------------------------
------------------------------------------------------------
------------------------------------------------------
>SCKUH_M121
------------------------------------------------------------
------------------------------------------------------------
------------------------------------------------------------
------------------------------------------------------------
------------------------------------------------------------
------------------------------------------------------------
------------------------------------------------------------
------------------------------------------------------------
------------------------------------------------------------
---------------------------------------------------CNSVYGFTG
VASGMLPCLKIAETVTFQGRRMLEMSKDLIESITPTRLQHIIGRPLSCTPSAYFRVIYGD
TDS---------------------------------------------------------
------------------------------------------------------------
------------------------------------------------------------
------------------------------------------------------
>SCKUH_14
------------------------------------------------------------
------------------------------------------------------------
------------------------------------------------------------
------------------------------------------------------------
------------------------------------------------------------
------------------------------------------------------------
------------------------------------------------------------
------------------------------------------------------------
------------------------------------------------------------
-----------------------------------------------------LGYGFTG
VANGLFPCLKIAETVTFQGRKMLQKSQNFIENLKPENIQQITTSQSRFLRMHSLRSSMEN
GLC---------------------------------------------------------
------------------------------------------------------------
------------------------------------------------------------
------------------------------------------------------
>SCKUH_146
------------------------------------------------------------
------------------------------------------------------------
------------------------------------------------------------
------------------------------------------------------------
------------------------------------------------------------
------------------------------------------------------------
------------------------------------------------------------
------------------------------------------------------------
------------------------------------------------------------
---------------------------------------------------CNSVYGFTG
VANGLFPCLKIAETVTFQGRKMLQKSQNFIENLKPENIQQIYNKPIQVPENAQLKVIYGD
TDS---------------------------------------------------------
------------------------------------------------------------
------------------------------------------------------------
------------------------------------------------------
>SCKUH_15
------------------------------------------------------------
------------------------------------------------------------
------------------------------------------------------------
------------------------------------------------------------
------------------------------------------------------------
------------------------------------------------------------
------------------------------------------------------------
------------------------------------------------------------
------------------------------------------------------------
-----------------------------------------------------LGYGFTG
VASGMLPCLKIAETVTFQGRRMLEMSKDLIESITPTRLQHIIGRPLSCTPSAYFRVIYGE
RTL---------------------------------------------------------
------------------------------------------------------------
------------------------------------------------------------
------------------------------------------------------
>SCKUH_16
------------------------------------------------------------
------------------------------------------------------------
------------------------------------------------------------
------------------------------------------------------------
------------------------------------------------------------
------------------------------------------------------------
------------------------------------------------------------
------------------------------------------------------------
------------------------------------------------------------
-----------------------------------------------------LGYGFTG
VASGMLPCLKIAETVTFQGRRMLEMSKDLIESITPTRLQHIIGRPLSCTPSAYFRVIYGD
TDS---------------------------------------------------------
------------------------------------------------------------
------------------------------------------------------------
------------------------------------------------------
>SCKUH_M185
------------------------------------------------------------
------------------------------------------------------------
------------------------------------------------------------
------------------------------------------------------------
------------------------------------------------------------
------------------------------------------------------------
------------------------------------------------------------
------------------------------------------------------------
------------------------------------------------------------
----------------------------------------------------NSVYGFTG
VANGLFPCLKIAETVTFQGRKMLQKSQNFIENLKPENIQQIYNKPIQVPENAQLKVIYGD
TDS---------------------------------------------------------
------------------------------------------------------------
------------------------------------------------------------
------------------------------------------------------
>SCKUH_239
------------------------------------------------------------
------------------------------------------------------------
------------------------------------------------------------
------------------------------------------------------------
------------------------------------------------------------
------------------------------------------------------------
------------------------------------------------------------
------------------------------------------------------------
------------------------------------------------------------
----------------------------------------------------NSVYGFTG
VASGMLPCLKIAETVTFQGRRMLEMSKDLIESITPTRLQHIIGRPLSCTPSAYFRVIYGD
TDS---------------------------------------------------------
------------------------------------------------------------
------------------------------------------------------------
------------------------------------------------------
>CYSP_A13
------------------------------------------------------------
------------------------------------------------------------
------------------------------------------------------------
------------------------------------------------------------
------------------------------------------------------------
------------------------------------------------------------
------------------------------------------------------------
------------------------------------------------------------
------------------------------------------------------------
---------------------------------------------------CNSVYGFTG
VAHGMLPCLPIAASITRIGRGMLSKTADYLHAHRREGWATIVPEDGFVSDTVCAKVIYGD
TDS---------------------------------------------------------
------------------------------------------------------------
------------------------------------------------------------
------------------------------------------------------
>CYSP_A9
------------------------------------------------------------
------------------------------------------------------------
------------------------------------------------------------
------------------------------------------------------------
------------------------------------------------------------
------------------------------------------------------------
------------------------------------------------------------
------------------------------------------------------------
------------------------------------------------------------
----------------------------------------------------NSVYGFTG
VAHGMLPCLPIAASITRIGRGMLSRTADYLHAHRREGWATIVPEDGFVSDTVCAKVIYGD
TDS---------------------------------------------------------
------------------------------------------------------------
------------------------------------------------------------
------------------------------------------------------
